# Supplementary material for: Evaluating medical education in Brazil: analysis of the National Student Performance Exam 2023
Source: Front Med (Lausanne). 2025 Oct 23;12:1679924. doi: 10.3389/fmed.2025.1679924 (PMC12592803; doi:10.3389/fmed.2025.1679924)
Supplement: Supplementary file 1 [file Table_1.XLSX]

## Sheet: PLANILHA_ENADE
Year	Area Code	Evaluation Area	Academic Degree	Institution Code	Institution Name*	Institution Acronym*	Academic Organization	Administrative Category	Course Code	Teaching Modality	Municipality Code**	Course Municipality**	State Abbreviation (UF)**	Number of Registered Undergraduates	Number of Participating UnderGraduates	Raw Score - General Component (FG)	Standardized Score - General Component (FG)	Raw Score - Specific Component (CE)	Standardized Score - Specific Component (CE)	ENADE Score (Continuous)	ENADE Score (Band)
2023	6002	ENGENHARIA DE ALIMENTOS	Bacharelado	699	FUNDAÇÃO UNIVERSIDADE FEDERAL DE RONDÔNIA	UNIR	Universidade	Pública Federal	116776	Educação Presencial	1100023	Ariquemes	RO	4	4	50.55	2.12341	42.75	2.10735	2.11136	3
2023	17	AGRONOMIA	Bacharelado	4785	INSTITUTO FEDERAL DE EDUCAÇÃO CIÊNCIA E TECNOLOGIA DE RONDÔNIA	IFRO	Instituto Federal de Educação, Ciência e Tecnologia	Pública Federal	1427412	Educação Presencial	1100023	Ariquemes	RO	34	34	48.3353	2.7987	56.8853	3.30919	3.18157	4
2023	5710	ENGENHARIA CIVIL	Bacharelado	4613	Centro Universitário FAEMA	UNIFAEMA	Centro Universitário	Privada com fins lucrativos	1259888	Educação Presencial	1100023	Ariquemes	RO	24	21	47.8286	2.29681	31.1381	1.59528	1.77066	2
2023	23	ENFERMAGEM	Bacharelado	4613	Centro Universitário FAEMA	UNIFAEMA	Centro Universitário	Privada com fins lucrativos	104306	Educação Presencial	1100023	Ariquemes	RO	35	34	46.4971	2.348	44.6735	1.59681	1.78461	2
2023	19	FARMÁCIA	Bacharelado	4613	Centro Universitário FAEMA	UNIFAEMA	Centro Universitário	Privada com fins lucrativos	104308	Educação Presencial	1100023	Ariquemes	RO	23	23	40.1696	1.41775	32.6348	0.799276	0.953894	2
2023	36	FISIOTERAPIA	Bacharelado	4613	Centro Universitário FAEMA	UNIFAEMA	Centro Universitário	Privada com fins lucrativos	104312	Educação Presencial	1100023	Ariquemes	RO	29	27	43.6111	1.84489	51.4815	1.95326	1.92617	2
2023	17	AGRONOMIA	Bacharelado	4613	Centro Universitário FAEMA	UNIFAEMA	Centro Universitário	Privada com fins lucrativos	1321870	Educação Presencial	1100023	Ariquemes	RO	30	26	43.8308	2.11038	44.2038	1.64892	1.76429	2
2023	21	ARQUITETURA E URBANISMO	Bacharelado	4613	Centro Universitário FAEMA	UNIFAEMA	Centro Universitário	Privada com fins lucrativos	1321871	Educação Presencial	1100023	Ariquemes	RO	15	14	48.6857	1.85476	46.3714	1.33981	1.46855	2
2023	19	FARMÁCIA	Bacharelado	1540	INSTITUTO DE ENSINO SUPERIOR DE RONDÔNIA	IESUR	Faculdade	Privada sem fins lucrativos	5000263	Educação Presencial	1100023	Ariquemes	RO	26	23	37.8696	1.10352	36.6739	1.2821	1.23746	2
2023	28	NUTRIÇÃO	Bacharelado	1540	INSTITUTO DE ENSINO SUPERIOR DE RONDÔNIA	IESUR	Faculdade	Privada sem fins lucrativos	1279570	Educação Presencial	1100023	Ariquemes	RO	17	17	34.7294	0.740396	43.7176	1.83609	1.56217	2
2023	23	ENFERMAGEM	Bacharelado	1540	INSTITUTO DE ENSINO SUPERIOR DE RONDÔNIA	IESUR	Faculdade	Privada sem fins lucrativos	5000264	Educação Presencial	1100023	Ariquemes	RO	26	25	42.832	1.89421	46.016	1.73966	1.7783	2
2023	19	FARMÁCIA	Bacharelado	1917	CENTRO UNIVERSITÁRIO MAURÍCIO DE NASSAU DE CACOAL	UNINASSAU	Centro Universitário	Privada com fins lucrativos	119996	Educação Presencial	1100049	Cacoal	RO	13	13	38.6077	1.20436	49.6	2.82726	2.42154	3
2023	95	TECNOLOGIA EM ESTÉTICA E COSMÉTICA	Tecnológico	13792	INSTITUIÇÃO DE ENSINO SUPERIOR DE CACOAL	FANORTE CACOAL	Faculdade	Privada com fins lucrativos	1454345	Educação Presencial	1100049	Cacoal	RO	6	6	43.2333	2.61354	41.4167	2.17336	2.28341	3
2023	36	FISIOTERAPIA	Bacharelado	13792	INSTITUIÇÃO DE ENSINO SUPERIOR DE CACOAL	FANORTE CACOAL	Faculdade	Privada com fins lucrativos	1454815	Educação Presencial	1100049	Cacoal	RO	8	7	31.9429	0.271049	46.8857	1.42619	1.13741	2
2023	23	ENFERMAGEM	Bacharelado	13792	INSTITUIÇÃO DE ENSINO SUPERIOR DE CACOAL	FANORTE CACOAL	Faculdade	Privada com fins lucrativos	1121143	Educação Presencial	1100049	Cacoal	RO	20	18	41.7389	1.75887	59.4722	3.17148	2.81833	3
2023	55	BIOMEDICINA	Bacharelado	13792	INSTITUIÇÃO DE ENSINO SUPERIOR DE CACOAL	FANORTE CACOAL	Faculdade	Privada com fins lucrativos	1121144	Educação Presencial	1100049	Cacoal	RO	15	13	36.0538	0.6342	30.9308	1.10837	0.989829	2
2023	19	FARMÁCIA	Bacharelado	13792	INSTITUIÇÃO DE ENSINO SUPERIOR DE CACOAL	FANORTE CACOAL	Faculdade	Privada com fins lucrativos	1121146	Educação Presencial	1100049	Cacoal	RO	16	7	33.9429	0.567051	40.2429	1.70873	1.42331	2
2023	5710	ENGENHARIA CIVIL	Bacharelado	13792	INSTITUIÇÃO DE ENSINO SUPERIOR DE CACOAL	FANORTE CACOAL	Faculdade	Privada com fins lucrativos	1279827	Educação Presencial	1100049	Cacoal	RO	5	4	47.875	2.30263	42.65	2.78484	2.66429	3
2023	6	ODONTOLOGIA	Bacharelado	13792	INSTITUIÇÃO DE ENSINO SUPERIOR DE CACOAL	FANORTE CACOAL	Faculdade	Privada com fins lucrativos	1354063	Educação Presencial	1100049	Cacoal	RO	15	12	40.15	1.48897	38.875	0.820401	0.987543	2
2023	17	AGRONOMIA	Bacharelado	13792	INSTITUIÇÃO DE ENSINO SUPERIOR DE CACOAL	FANORTE CACOAL	Faculdade	Privada com fins lucrativos	1354118	Educação Presencial	1100049	Cacoal	RO	20	14	38.4143	1.28271	40.2714	1.13408	1.17124	2
2023	6208	ENGENHARIA DE PRODUÇÃO	Bacharelado	4925	FUNDAÇÃO UNIVERSIDADE FEDERAL DO ABC	UFABC	Universidade	Pública Federal	1102530	Educação Presencial	1100049	Cacoal	RO	327	165	61.0691	3.81046	48.7564	4.233	4.12736	5
2023	51	ZOOTECNIA	Bacharelado	4785	INSTITUTO FEDERAL DE EDUCAÇÃO CIÊNCIA E TECNOLOGIA DE RONDÔNIA	IFRO	Instituto Federal de Educação, Ciência e Tecnologia	Pública Federal	1425217	Educação Presencial	1100049	Cacoal	RO	31	24	42.0375	1.79226	47.3917	1.13467	1.29907	2
2023	90	TECNOLOGIA EM AGRONEGÓCIOS	Tecnológico	4785	INSTITUTO FEDERAL DE EDUCAÇÃO CIÊNCIA E TECNOLOGIA DE RONDÔNIA	IFRO	Instituto Federal de Educação, Ciência e Tecnologia	Pública Federal	1364337	Educação Presencial	1100049	Cacoal	RO	18	9	33.5333	0.768876	49.5333	2.21679	1.85481	2
2023	28	NUTRIÇÃO	Bacharelado	4255	Centro Universitário de Rondônia	Unesc	Centro Universitário	Privada com fins lucrativos	1105314	Educação Presencial	1100049	Cacoal	RO	35	33	41.9939	1.75439	43.6212	1.82283	1.80572	2
2023	5710	ENGENHARIA CIVIL	Bacharelado	4255	Centro Universitário de Rondônia	Unesc	Centro Universitário	Privada com fins lucrativos	1105315	Educação Presencial	1100049	Cacoal	RO	14	10	40.71	1.40476	35.75	2.07184	1.90507	2
2023	21	ARQUITETURA E URBANISMO	Bacharelado	4255	Centro Universitário de Rondônia	Unesc	Centro Universitário	Privada com fins lucrativos	1182873	Educação Presencial	1100049	Cacoal	RO	21	16	45.5187	1.44644	47.9813	1.54088	1.51727	2
2023	5902	ENGENHARIA MECÂNICA	Bacharelado	4255	Centro Universitário de Rondônia	Unesc	Centro Universitário	Privada com fins lucrativos	1364533	Educação Presencial	1100049	Cacoal	RO	16	0						SC
2023	55	BIOMEDICINA	Bacharelado	4255	Centro Universitário de Rondônia	Unesc	Centro Universitário	Privada com fins lucrativos	1044438	Educação Presencial	1100049	Cacoal	RO	15	13	49.3615	2.40955	29.1231	0.918275	1.29109	2
2023	36	FISIOTERAPIA	Bacharelado	1917	CENTRO UNIVERSITÁRIO MAURÍCIO DE NASSAU DE CACOAL	UNINASSAU	Centro Universitário	Privada com fins lucrativos	79756	Educação Presencial	1100049	Cacoal	RO	37	34	41.9971	1.62718	57.3971	2.63169	2.38056	3
2023	21	ARQUITETURA E URBANISMO	Bacharelado	1917	CENTRO UNIVERSITÁRIO MAURÍCIO DE NASSAU DE CACOAL	UNINASSAU	Centro Universitário	Privada com fins lucrativos	1180192	Educação Presencial	1100049	Cacoal	RO	27	14	55.75	2.76557	53.3929	2.21679	2.35399	3
2023	5	MEDICINA VETERINÁRIA	Bacharelado	1917	CENTRO UNIVERSITÁRIO MAURÍCIO DE NASSAU DE CACOAL	UNINASSAU	Centro Universitário	Privada com fins lucrativos	98350	Educação Presencial	1100049	Cacoal	RO	60	56	38.3839	1.10278	38.2321	1.06632	1.07544	2
2023	12	MEDICINA	Bacharelado	1917	CENTRO UNIVERSITÁRIO MAURÍCIO DE NASSAU DE CACOAL	UNINASSAU	Centro Universitário	Privada com fins lucrativos	98409	Educação Presencial	1100049	Cacoal	RO	96	95	61.3389	1.83753	65.6158	2.84798	2.59536	3
2023	6	ODONTOLOGIA	Bacharelado	1917	CENTRO UNIVERSITÁRIO MAURÍCIO DE NASSAU DE CACOAL	UNINASSAU	Centro Universitário	Privada com fins lucrativos	100878	Educação Presencial	1100049	Cacoal	RO	47	45	44.0956	1.9709	45.3289	1.70143	1.7688	2
2023	5710	ENGENHARIA CIVIL	Bacharelado	1917	CENTRO UNIVERSITÁRIO MAURÍCIO DE NASSAU DE CACOAL	UNINASSAU	Centro Universitário	Privada com fins lucrativos	1261146	Educação Presencial	1100049	Cacoal	RO	8	5	51.08	2.70426	32.02	1.68641	1.94087	2
2023	5806	ENGENHARIA ELÉTRICA	Bacharelado	1917	CENTRO UNIVERSITÁRIO MAURÍCIO DE NASSAU DE CACOAL	UNINASSAU	Centro Universitário	Privada com fins lucrativos	1261227	Educação Presencial	1100049	Cacoal	RO	24	20	47.87	2.23165	35.56	2.39118	2.35129	3
2023	23	ENFERMAGEM	Bacharelado	1917	CENTRO UNIVERSITÁRIO MAURÍCIO DE NASSAU DE CACOAL	UNINASSAU	Centro Universitário	Privada com fins lucrativos	51270	Educação Presencial	1100049	Cacoal	RO	50	46	44.85	2.14407	54.5174	2.64426	2.51921	3
2023	92	TECNOLOGIA EM GESTÃO AMBIENTAL	Tecnológico	4785	INSTITUTO FEDERAL DE EDUCAÇÃO CIÊNCIA E TECNOLOGIA DE RONDÔNIA	IFRO	Instituto Federal de Educação, Ciência e Tecnologia	Pública Federal	90763	Educação Presencial	1100064	Colorado do Oeste	RO	9	7	48.5143	2.59886	45.5571	2.50628	2.52942	3
2023	51	ZOOTECNIA	Bacharelado	4785	INSTITUTO FEDERAL DE EDUCAÇÃO CIÊNCIA E TECNOLOGIA DE RONDÔNIA	IFRO	Instituto Federal de Educação, Ciência e Tecnologia	Pública Federal	1403157	Educação Presencial	1100064	Colorado do Oeste	RO	51	51	42.9941	1.96654	53.6	2.262	2.18813	3
2023	17	AGRONOMIA	Bacharelado	4785	INSTITUTO FEDERAL DE EDUCAÇÃO CIÊNCIA E TECNOLOGIA DE RONDÔNIA	IFRO	Instituto Federal de Educação, Ciência e Tecnologia	Pública Federal	1138922	Educação Presencial	1100064	Colorado do Oeste	RO	83	59	41.9356	1.82079	51.339	2.58306	2.39249	3
2023	6	ODONTOLOGIA	Bacharelado	1699	FACULDADE DE EDUCAÇÃO DE JARU	UNICENTRO	Faculdade	Privada sem fins lucrativos	1397096	Educação Presencial	1100114	Jaru	RO	33	33	38.703	1.31223	52.2727	2.64934	2.31506	3
2023	19	FARMÁCIA	Bacharelado	1699	FACULDADE DE EDUCAÇÃO DE JARU	UNICENTRO	Faculdade	Privada sem fins lucrativos	1389978	Educação Presencial	1100114	Jaru	RO	39	36	41.4278	1.58965	39.65	1.63786	1.62581	2
2023	23	ENFERMAGEM	Bacharelado	1699	FACULDADE DE EDUCAÇÃO DE JARU	UNICENTRO	Faculdade	Privada sem fins lucrativos	1390437	Educação Presencial	1100114	Jaru	RO	23	22	45.8	2.2617	52.5455	2.43443	2.39125	3
2023	36	FISIOTERAPIA	Bacharelado	450	Centro Universitário São Lucas Ji-Paraná	UniSL	Centro Universitário	Comunitária/Confessional	63991	Educação Presencial	1100122	Ji-Paraná	RO	25	24	44.8125	2.00693	56.9125	2.57612	2.43382	3
2023	6405	ENGENHARIA FLORESTAL	Bacharelado	4785	INSTITUTO FEDERAL DE EDUCAÇÃO CIÊNCIA E TECNOLOGIA DE RONDÔNIA	IFRO	Instituto Federal de Educação, Ciência e Tecnologia	Pública Federal	1427409	Educação Presencial	1100122	Ji-Paraná	RO	19	18	54.8667	3.74528	37.0889	1.66779	2.18716	3
2023	23	ENFERMAGEM	Bacharelado	4411	CENTRO UNIVERSITÁRIO ESTÁCIO DE JI-PARANÁ	ESTÁCIO UNIJIPA	Centro Universitário	Privada com fins lucrativos	1178713	Educação Presencial	1100122	Ji-Paraná	RO	12	5	49.92	2.77182	57.3	2.94034	2.89821	3
2023	5710	ENGENHARIA CIVIL	Bacharelado	4411	CENTRO UNIVERSITÁRIO ESTÁCIO DE JI-PARANÁ	ESTÁCIO UNIJIPA	Centro Universitário	Privada com fins lucrativos	1257964	Educação Presencial	1100122	Ji-Paraná	RO	35	29	42.5828	1.63944	30.8724	1.56782	1.58573	2
2023	6307	ENGENHARIA AMBIENTAL	Bacharelado	4411	CENTRO UNIVERSITÁRIO ESTÁCIO DE JI-PARANÁ	ESTÁCIO UNIJIPA	Centro Universitário	Privada com fins lucrativos	1259125	Educação Presencial	1100122	Ji-Paraná	RO	1	0						SC
2023	6	ODONTOLOGIA	Bacharelado	4411	CENTRO UNIVERSITÁRIO ESTÁCIO DE JI-PARANÁ	ESTÁCIO UNIJIPA	Centro Universitário	Privada com fins lucrativos	1284873	Educação Presencial	1100122	Ji-Paraná	RO	24	22	42.7091	1.80155	38.0727	0.710882	0.98355	2
2023	55	BIOMEDICINA	Bacharelado	4411	CENTRO UNIVERSITÁRIO ESTÁCIO DE JI-PARANÁ	ESTÁCIO UNIJIPA	Centro Universitário	Privada com fins lucrativos	1322359	Educação Presencial	1100122	Ji-Paraná	RO	21	17	44.5765	1.77118	29.7059	0.979563	1.17747	2
2023	28	NUTRIÇÃO	Bacharelado	4411	CENTRO UNIVERSITÁRIO ESTÁCIO DE JI-PARANÁ	ESTÁCIO UNIJIPA	Centro Universitário	Privada com fins lucrativos	1349524	Educação Presencial	1100122	Ji-Paraná	RO	34	30	43.8233	2.00974	44.7367	1.97623	1.98461	3
2023	6307	ENGENHARIA AMBIENTAL	Bacharelado	699	FUNDAÇÃO UNIVERSIDADE FEDERAL DE RONDÔNIA	UNIR	Universidade	Pública Federal	100719	Educação Presencial	1100122	Ji-Paraná	RO	23	16	51.5562	2.07196	47.8062	1.99003	2.01051	3
2023	55	BIOMEDICINA	Bacharelado	450	Centro Universitário São Lucas Ji-Paraná	UniSL	Centro Universitário	Comunitária/Confessional	118392	Educação Presencial	1100122	Ji-Paraná	RO	26	26	37.4846	0.825076	38.8769	1.94399	1.66426	2
2023	5	MEDICINA VETERINÁRIA	Bacharelado	450	Centro Universitário São Lucas Ji-Paraná	UniSL	Centro Universitário	Comunitária/Confessional	75368	Educação Presencial	1100122	Ji-Paraná	RO	16	16	42.6625	1.67152	39.6875	1.26807	1.36894	2
2023	17	AGRONOMIA	Bacharelado	450	Centro Universitário São Lucas Ji-Paraná	UniSL	Centro Universitário	Comunitária/Confessional	9413	Educação Presencial	1100122	Ji-Paraná	RO	24	23	36.6826	1.01809	46.9783	2.01215	1.76364	2
2023	21	ARQUITETURA E URBANISMO	Bacharelado	450	Centro Universitário São Lucas Ji-Paraná	UniSL	Centro Universitário	Comunitária/Confessional	118388	Educação Presencial	1100122	Ji-Paraná	RO	17	13	41.2615	0.897558	37.8385	0.274035	0.429916	1
2023	23	ENFERMAGEM	Bacharelado	450	Centro Universitário São Lucas Ji-Paraná	UniSL	Centro Universitário	Comunitária/Confessional	72115	Educação Presencial	1100122	Ji-Paraná	RO	26	26	46.7846	2.38361	50.6115	2.22865	2.26739	3
2023	19	FARMÁCIA	Bacharelado	450	Centro Universitário São Lucas Ji-Paraná	UniSL	Centro Universitário	Comunitária/Confessional	118390	Educação Presencial	1100122	Ji-Paraná	RO	23	23	44.1739	1.96482	45.8217	2.37562	2.27292	3
2023	19	FARMÁCIA	Bacharelado	2779	FACULDADE DE INFORMÁTICA DE OURO PRETO DO OESTE	FIOURO	Faculdade	Privada sem fins lucrativos	1304882	Educação Presencial	1100155	Ouro Preto do Oeste	RO	14	13	29.7923	0	29.0385	0.36938	0.277035	1
2023	23	ENFERMAGEM	Bacharelado	2779	FACULDADE DE INFORMÁTICA DE OURO PRETO DO OESTE	FIOURO	Faculdade	Privada sem fins lucrativos	1258433	Educação Presencial	1100155	Ouro Preto do Oeste	RO	9	9	42.2778	1.82559	29.6667	0	0.456398	1
2023	23	ENFERMAGEM	Bacharelado	1403	Faculdade Estácio de Pimenta Bueno	Estácio FAP	Faculdade	Privada com fins lucrativos	1117490	Educação Presencial	1100189	Pimenta Bueno	RO	14	12	44.35	2.08216	48.1417	1.96584	1.99492	3
2023	28	NUTRIÇÃO	Bacharelado	1403	Faculdade Estácio de Pimenta Bueno	Estácio FAP	Faculdade	Privada com fins lucrativos	1439476	Educação Presencial	1100189	Pimenta Bueno	RO	11	11	39.0455	1.34284	39.0182	1.1898	1.22806	2
2023	5710	ENGENHARIA CIVIL	Bacharelado	699	FUNDAÇÃO UNIVERSIDADE FEDERAL DE RONDÔNIA	UNIR	Universidade	Pública Federal	116727	Educação Presencial	1100205	Porto Velho	RO	25	25	55.708	3.28421	50.448	3.59064	3.51403	4
2023	6411	ENGENHARIA DE COMPUTAÇÃO I	Bacharelado	19943	Faculdade Sapiens	SAPIENS	Faculdade	Privada com fins lucrativos	1307547	Educação Presencial	1100205	Porto Velho	RO	14	12	52.9417	2.55156	33.2417	1.82334	2.0054	3
2023	6208	ENGENHARIA DE PRODUÇÃO	Bacharelado	19943	Faculdade Sapiens	SAPIENS	Faculdade	Privada com fins lucrativos	1307548	Educação Presencial	1100205	Porto Velho	RO	2	0						SC
2023	55	BIOMEDICINA	Bacharelado	18671	FACULDADE DA AMAZÔNIA DE PORTO VELHO		Faculdade	Privada com fins lucrativos	1404310	Educação Presencial	1100205	Porto Velho	RO	20	14	41.8143	1.40269	31.9214	1.21255	1.26008	2
2023	5710	ENGENHARIA CIVIL	Bacharelado	12758	Faculdade Unesc-Unama		Faculdade	Privada com fins lucrativos	1108254	Educação Presencial	1100205	Porto Velho	RO	1	0						SC
2023	6208	ENGENHARIA DE PRODUÇÃO	Bacharelado	12758	Faculdade Unesc-Unama		Faculdade	Privada com fins lucrativos	1193546	Educação Presencial	1100205	Porto Velho	RO	1	0						SC
2023	5902	ENGENHARIA MECÂNICA	Bacharelado	12758	Faculdade Unesc-Unama		Faculdade	Privada com fins lucrativos	1303621	Educação Presencial	1100205	Porto Velho	RO	16	15	44.04	1.85191	28.3933	1.19515	1.35934	2
2023	6411	ENGENHARIA DE COMPUTAÇÃO I	Bacharelado	12758	Faculdade Unesc-Unama		Faculdade	Privada com fins lucrativos	1365186	Educação Presencial	1100205	Porto Velho	RO	13	11	54.7	2.78717	33.9909	1.91633	2.13404	3
2023	5814	ENGENHARIA DE CONTROLE E AUTOMAÇÃO	Bacharelado	4785	INSTITUTO FEDERAL DE EDUCAÇÃO CIÊNCIA E TECNOLOGIA DE RONDÔNIA	IFRO	Instituto Federal de Educação, Ciência e Tecnologia	Pública Federal	1404022	Educação Presencial	1100205	Porto Velho	RO	17	16	57.6313	3.48507	37.9438	2.42994	2.69372	3
2023	5710	ENGENHARIA CIVIL	Bacharelado	4785	INSTITUTO FEDERAL DE EDUCAÇÃO CIÊNCIA E TECNOLOGIA DE RONDÔNIA	IFRO	Instituto Federal de Educação, Ciência e Tecnologia	Pública Federal	1427408	Educação Presencial	1100205	Porto Velho	RO	12	12	49.4167	2.49582	37.6333	2.26645	2.32379	3
2023	5902	ENGENHARIA MECÂNICA	Bacharelado	2058	FACULDADE METROPOLITANA	UNNESA	Faculdade	Privada com fins lucrativos	1386489	Educação Presencial	1100205	Porto Velho	RO	11	10	38.32	1.1413	23.32	0.505607	0.664529	1
2023	5806	ENGENHARIA ELÉTRICA	Bacharelado	2058	FACULDADE METROPOLITANA	UNNESA	Faculdade	Privada com fins lucrativos	1261514	Educação Presencial	1100205	Porto Velho	RO	18	15	48.1133	2.26442	28	1.27941	1.52566	2
2023	6208	ENGENHARIA DE PRODUÇÃO	Bacharelado	2058	FACULDADE METROPOLITANA	UNNESA	Faculdade	Privada com fins lucrativos	1352739	Educação Presencial	1100205	Porto Velho	RO	4	4	46.775	1.94828	24.4	1.28921	1.45398	2
2023	6	ODONTOLOGIA	Bacharelado	2058	FACULDADE METROPOLITANA	UNNESA	Faculdade	Privada com fins lucrativos	1353071	Educação Presencial	1100205	Porto Velho	RO	14	14	40.8143	1.57011	50.1286	2.35664	2.16001	3
2023	21	ARQUITETURA E URBANISMO	Bacharelado	1728	FACULDADE INTERAMERICANA DE PORTO VELHO	UNIRON	Faculdade	Privada com fins lucrativos	88416	Educação Presencial	1100205	Porto Velho	RO	7	0						SC
2023	23	ENFERMAGEM	Bacharelado	1728	FACULDADE INTERAMERICANA DE PORTO VELHO	UNIRON	Faculdade	Privada com fins lucrativos	118774	Educação Presencial	1100205	Porto Velho	RO	21	19	43.6842	1.99973	50.2211	2.1871	2.14026	3
2023	5710	ENGENHARIA CIVIL	Bacharelado	1515	FACULDADE DE EDUCAÇÃO DE PORTO VELHO	UNIRON	Faculdade	Privada com fins lucrativos	1257911	Educação Presencial	1100205	Porto Velho	RO	24	18	45.05	1.94862	28.0778	1.27904	1.44644	2
2023	5806	ENGENHARIA ELÉTRICA	Bacharelado	1515	FACULDADE DE EDUCAÇÃO DE PORTO VELHO	UNIRON	Faculdade	Privada com fins lucrativos	1257912	Educação Presencial	1100205	Porto Velho	RO	13	9	48.3778	2.30004	21.5444	0.330065	0.822558	1
2023	6	ODONTOLOGIA	Bacharelado	1515	FACULDADE DE EDUCAÇÃO DE PORTO VELHO	UNIRON	Faculdade	Privada com fins lucrativos	1351595	Educação Presencial	1100205	Porto Velho	RO	23	21	41.5714	1.66259	51.3429	2.5224	2.30745	3
2023	6208	ENGENHARIA DE PRODUÇÃO	Bacharelado	1515	FACULDADE DE EDUCAÇÃO DE PORTO VELHO	UNIRON	Faculdade	Privada com fins lucrativos	1351597	Educação Presencial	1100205	Porto Velho	RO	10	3	36.8	0.648775	13.7333	0	0.162194	1
2023	19	FARMÁCIA	Bacharelado	1414	Centro Universitário São Lucas Porto Velho	São Lucas PVH	Centro Universitário	Privada com fins lucrativos	1410326	Educação Presencial	1100205	Porto Velho	RO	99	94	40.6043	1.47714	37.9053	1.4293	1.44126	2
2023	5806	ENGENHARIA ELÉTRICA	Bacharelado	1414	Centro Universitário São Lucas Porto Velho	São Lucas PVH	Centro Universitário	Privada com fins lucrativos	1455078	Educação Presencial	1100205	Porto Velho	RO	45	34	47.9235	2.23886	28.2176	1.31142	1.54328	2
2023	12	MEDICINA	Bacharelado	1414	Centro Universitário São Lucas Porto Velho	São Lucas PVH	Centro Universitário	Privada com fins lucrativos	85652	Educação Presencial	1100205	Porto Velho	RO	172	163	61.2448	1.81987	62.8601	2.36014	2.22507	3
2023	21	ARQUITETURA E URBANISMO	Bacharelado	1414	Centro Universitário São Lucas Porto Velho	São Lucas PVH	Centro Universitário	Privada com fins lucrativos	1204836	Educação Presencial	1100205	Porto Velho	RO	59	48	49.8188	2.00085	49.4167	1.72016	1.79033	2
2023	28	NUTRIÇÃO	Bacharelado	1414	Centro Universitário São Lucas Porto Velho	São Lucas PVH	Centro Universitário	Privada com fins lucrativos	45877	Educação Presencial	1100205	Porto Velho	RO	32	24	52.2833	3.19059	54.75	3.35331	3.31263	4
2023	6208	ENGENHARIA DE PRODUÇÃO	Bacharelado	1414	Centro Universitário São Lucas Porto Velho	São Lucas PVH	Centro Universitário	Privada com fins lucrativos	1260525	Educação Presencial	1100205	Porto Velho	RO	11	9	41.0556	1.20317	29.5889	1.91635	1.73806	2
2023	27	FONOAUDIOLOGIA	Bacharelado	1414	Centro Universitário São Lucas Porto Velho	São Lucas PVH	Centro Universitário	Privada com fins lucrativos	50992	Educação Presencial	1100205	Porto Velho	RO	22	18	43.9833	1.86813	43.9389	2.23389	2.14245	3
2023	55	BIOMEDICINA	Bacharelado	1414	Centro Universitário São Lucas Porto Velho	São Lucas PVH	Centro Universitário	Privada com fins lucrativos	52743	Educação Presencial	1100205	Porto Velho	RO	57	46	47.8739	2.21109	40.0304	2.06529	2.10174	3
2023	36	FISIOTERAPIA	Bacharelado	1414	Centro Universitário São Lucas Porto Velho	São Lucas PVH	Centro Universitário	Privada com fins lucrativos	54924	Educação Presencial	1100205	Porto Velho	RO	20	13	47.9615	2.43168	54.6923	2.32149	2.34904	3
2023	6	ODONTOLOGIA	Bacharelado	1414	Centro Universitário São Lucas Porto Velho	São Lucas PVH	Centro Universitário	Privada com fins lucrativos	57926	Educação Presencial	1100205	Porto Velho	RO	65	45	47.0511	2.33192	47.0356	1.93441	2.03378	3
2023	95	TECNOLOGIA EM ESTÉTICA E COSMÉTICA	Tecnológico	1414	Centro Universitário São Lucas Porto Velho	São Lucas PVH	Centro Universitário	Privada com fins lucrativos	1369371	Educação Presencial	1100205	Porto Velho	RO	26	21	34.8857	1.49854	46.0095	2.75518	2.44102	3
2023	5710	ENGENHARIA CIVIL	Bacharelado	1414	Centro Universitário São Lucas Porto Velho	São Lucas PVH	Centro Universitário	Privada com fins lucrativos	1369576	Educação Presencial	1100205	Porto Velho	RO	60	47	48.8681	2.42708	34.3787	1.93014	2.05438	3
2023	23	ENFERMAGEM	Bacharelado	1414	Centro Universitário São Lucas Porto Velho	São Lucas PVH	Centro Universitário	Privada com fins lucrativos	352123	Educação Presencial	1100205	Porto Velho	RO	92	76	45.4118	2.21364	50.0961	2.1738	2.18376	3
2023	12	MEDICINA	Bacharelado	1087	CENTRO UNIVERSITÁRIO APARÍCIO CARVALHO		Centro Universitário	Privada sem fins lucrativos	72675	Educação Presencial	1100205	Porto Velho	RO	85	84	61.2952	1.82933	62.2357	2.2496	2.14453	3
2023	23	ENFERMAGEM	Bacharelado	1087	CENTRO UNIVERSITÁRIO APARÍCIO CARVALHO		Centro Universitário	Privada sem fins lucrativos	73751	Educação Presencial	1100205	Porto Velho	RO	15	9	56.6667	3.60716	59.3778	3.16143	3.27286	4
2023	5	MEDICINA VETERINÁRIA	Bacharelado	1087	CENTRO UNIVERSITÁRIO APARÍCIO CARVALHO		Centro Universitário	Privada sem fins lucrativos	73753	Educação Presencial	1100205	Porto Velho	RO	42	41	46.2244	2.145	48.122	2.4373	2.36422	3
2023	19	FARMÁCIA	Bacharelado	1087	CENTRO UNIVERSITÁRIO APARÍCIO CARVALHO		Centro Universitário	Privada sem fins lucrativos	73755	Educação Presencial	1100205	Porto Velho	RO	17	15	43.7333	1.90463	44.4533	2.21204	2.13519	3
2023	55	BIOMEDICINA	Bacharelado	1087	CENTRO UNIVERSITÁRIO APARÍCIO CARVALHO		Centro Universitário	Privada sem fins lucrativos	94221	Educação Presencial	1100205	Porto Velho	RO	7	5	60.32	3.87149	44.28	2.51218	2.85201	3
2023	36	FISIOTERAPIA	Bacharelado	1087	CENTRO UNIVERSITÁRIO APARÍCIO CARVALHO		Centro Universitário	Privada sem fins lucrativos	94223	Educação Presencial	1100205	Porto Velho	RO	13	12	51.0333	2.84601	59.225	2.84132	2.8425	3
2023	17	AGRONOMIA	Bacharelado	1087	CENTRO UNIVERSITÁRIO APARÍCIO CARVALHO		Centro Universitário	Privada sem fins lucrativos	106830	Educação Presencial	1100205	Porto Velho	RO	23	15	48.58	2.8361	50.9	2.52559	2.60322	3
2023	6	ODONTOLOGIA	Bacharelado	1087	CENTRO UNIVERSITÁRIO APARÍCIO CARVALHO		Centro Universitário	Privada sem fins lucrativos	17955	Educação Presencial	1100205	Porto Velho	RO	10	10	46.06	2.21085	55.54	3.09536	2.87423	3
2023	28	NUTRIÇÃO	Bacharelado	1087	CENTRO UNIVERSITÁRIO APARÍCIO CARVALHO		Centro Universitário	Privada sem fins lucrativos	108725	Educação Presencial	1100205	Porto Velho	RO	6	5	50.32	2.91655	40.08	1.33582	1.73101	2
2023	51	ZOOTECNIA	Bacharelado	1087	CENTRO UNIVERSITÁRIO APARÍCIO CARVALHO		Centro Universitário	Privada sem fins lucrativos	109258	Educação Presencial	1100205	Porto Velho	RO	6	6	41.1167	1.62449	52.9	2.13489	2.00729	3
2023	21	ARQUITETURA E URBANISMO	Bacharelado	1087	CENTRO UNIVERSITÁRIO APARÍCIO CARVALHO		Centro Universitário	Privada sem fins lucrativos	117543	Educação Presencial	1100205	Porto Velho	RO	12	10	49.3	1.93396	52.5	2.10527	2.06245	3
2023	5806	ENGENHARIA ELÉTRICA	Bacharelado	699	FUNDAÇÃO UNIVERSIDADE FEDERAL DE RONDÔNIA	UNIR	Universidade	Pública Federal	100292	Educação Presencial	1100205	Porto Velho	RO	36	27	51.0741	2.66317	36.3926	2.51362	2.55101	3
2023	23	ENFERMAGEM	Bacharelado	699	FUNDAÇÃO UNIVERSIDADE FEDERAL DE RONDÔNIA	UNIR	Universidade	Pública Federal	15998	Educação Presencial	1100205	Porto Velho	RO	17	15	63.3733	4.43755	65.4667	3.80932	3.96638	5
2023	12	MEDICINA	Bacharelado	699	FUNDAÇÃO UNIVERSIDADE FEDERAL DE RONDÔNIA	UNIR	Universidade	Pública Federal	51699	Educação Presencial	1100205	Porto Velho	RO	14	14	72.4143	3.9151	68.2857	3.32063	3.46925	4
2023	51	ZOOTECNIA	Bacharelado	699	FUNDAÇÃO UNIVERSIDADE FEDERAL DE RONDÔNIA	UNIR	Universidade	Pública Federal	1321567	Educação Presencial	1100254	Presidente Médici	RO	18	18	34.7722	0.468623	46.4111	0.956622	0.834622	1
2023	5	MEDICINA VETERINÁRIA	Bacharelado	699	FUNDAÇÃO UNIVERSIDADE FEDERAL DE RONDÔNIA	UNIR	Universidade	Pública Federal	150273	Educação Presencial	1100288	Rolim de Moura	RO	42	37	48.6676	2.46977	50.8973	2.82203	2.73397	3
2023	19	FARMÁCIA	Bacharelado	2754	Faculdade Estácio São Paulo de Rondônia	Estácio FSP	Faculdade	Privada com fins lucrativos	1074022	Educação Presencial	1100288	Rolim de Moura	RO	21	19	42.9474	1.79725	40.7	1.76337	1.77184	2
2023	36	FISIOTERAPIA	Bacharelado	2754	Faculdade Estácio São Paulo de Rondônia	Estácio FSP	Faculdade	Privada com fins lucrativos	1074957	Educação Presencial	1100288	Rolim de Moura	RO	16	11	45.5364	2.10457	52.0818	2.02211	2.04272	3
2023	23	ENFERMAGEM	Bacharelado	2754	Faculdade Estácio São Paulo de Rondônia	Estácio FSP	Faculdade	Privada com fins lucrativos	1085806	Educação Presencial	1100288	Rolim de Moura	RO	28	19	45.8895	2.27277	49.9053	2.1535	2.18332	3
2023	5710	ENGENHARIA CIVIL	Bacharelado	2754	Faculdade Estácio São Paulo de Rondônia	Estácio FSP	Faculdade	Privada com fins lucrativos	1257968	Educação Presencial	1100288	Rolim de Moura	RO	16	15	44.98	1.93985	31.1	1.59134	1.67847	2
2023	6307	ENGENHARIA AMBIENTAL	Bacharelado	2754	Faculdade Estácio São Paulo de Rondônia	Estácio FSP	Faculdade	Privada com fins lucrativos	1257970	Educação Presencial	1100288	Rolim de Moura	RO	1	0						SC
2023	6	ODONTOLOGIA	Bacharelado	2754	Faculdade Estácio São Paulo de Rondônia	Estácio FSP	Faculdade	Privada com fins lucrativos	1284875	Educação Presencial	1100288	Rolim de Moura	RO	17	17	45.4	2.13024	46.6941	1.8878	1.94841	3
2023	5710	ENGENHARIA CIVIL	Bacharelado	2022	FACULDADE DE ROLIM DE MOURA	FAROL	Faculdade	Privada com fins lucrativos	1261028	Educação Presencial	1100288	Rolim de Moura	RO	15	14	42.9643	1.68725	29.1357	1.38836	1.46308	2
2023	17	AGRONOMIA	Bacharelado	699	FUNDAÇÃO UNIVERSIDADE FEDERAL DE RONDÔNIA	UNIR	Universidade	Pública Federal	58075	Educação Presencial	1100288	Rolim de Moura	RO	32	31	48.8968	2.8845	55.3419	3.10713	3.05148	4
2023	6405	ENGENHARIA FLORESTAL	Bacharelado	699	FUNDAÇÃO UNIVERSIDADE FEDERAL DE RONDÔNIA	UNIR	Universidade	Pública Federal	116734	Educação Presencial	1100288	Rolim de Moura	RO	22	20	50.765	3.08644	39.79	2.0248	2.29021	3
2023	21	ARQUITETURA E URBANISMO	Bacharelado	4785	INSTITUTO FEDERAL DE EDUCAÇÃO CIÊNCIA E TECNOLOGIA DE RONDÔNIA	IFRO	Instituto Federal de Educação, Ciência e Tecnologia	Pública Federal	1399097	Educação Presencial	1100304	Vilhena	RO	29	26	44.0192	1.25311	53.6269	2.24603	1.9978	3
2023	6	ODONTOLOGIA	Bacharelado	19172	Faculdades Integradas Aparício Carvalho Vilhena	FIMCAVILHENA	Faculdade	Privada com fins lucrativos	1397123	Educação Presencial	1100304	Vilhena	RO	23	23	35.7435	0.950726	48.1565	2.08743	1.80325	2
2023	5902	ENGENHARIA MECÂNICA	Bacharelado	19172	Faculdades Integradas Aparício Carvalho Vilhena	FIMCAVILHENA	Faculdade	Privada com fins lucrativos	1397360	Educação Presencial	1100304	Vilhena	RO	3	3	53.7	3.05201	35.4333	2.152	2.377	3
2023	5806	ENGENHARIA ELÉTRICA	Bacharelado	19172	Faculdades Integradas Aparício Carvalho Vilhena	FIMCAVILHENA	Faculdade	Privada com fins lucrativos	1405625	Educação Presencial	1100304	Vilhena	RO	2	2	55.7	3.2862	28.35	1.33088	1.81971	2
2023	23	ENFERMAGEM	Bacharelado	19172	Faculdades Integradas Aparício Carvalho Vilhena	FIMCAVILHENA	Faculdade	Privada com fins lucrativos	1292335	Educação Presencial	1100304	Vilhena	RO	43	42	42.4929	1.85222	49.9619	2.15953	2.0827	3
2023	5710	ENGENHARIA CIVIL	Bacharelado	19172	Faculdades Integradas Aparício Carvalho Vilhena	FIMCAVILHENA	Faculdade	Privada com fins lucrativos	1292336	Educação Presencial	1100304	Vilhena	RO	11	11	45.6727	2.02666	39.1455	2.42271	2.32369	3
2023	36	FISIOTERAPIA	Bacharelado	19172	Faculdades Integradas Aparício Carvalho Vilhena	FIMCAVILHENA	Faculdade	Privada com fins lucrativos	1292338	Educação Presencial	1100304	Vilhena	RO	7	7	43.2143	1.79136	49.3429	1.70799	1.72883	2
2023	17	AGRONOMIA	Bacharelado	18062	Faculdade Marechal Rondon		Faculdade	Privada sem fins lucrativos	1210852	Educação Presencial	1100304	Vilhena	RO	20	18	35.5667	0.847569	54.8167	3.03836	2.49067	3
2023	5710	ENGENHARIA CIVIL	Bacharelado	18062	Faculdade Marechal Rondon		Faculdade	Privada sem fins lucrativos	1210855	Educação Presencial	1100304	Vilhena	RO	4	3	54.3667	3.11612	33.3333	1.82212	2.14562	3
2023	5	MEDICINA VETERINÁRIA	Bacharelado	18062	Faculdade Marechal Rondon		Faculdade	Privada sem fins lucrativos	1210856	Educação Presencial	1100304	Vilhena	RO	23	22	48.9591	2.50852	44.4455	1.92764	2.07286	3
2023	12	MEDICINA	Bacharelado	11645	FACULDADE UNINASSAU VILHENA		Faculdade	Privada com fins lucrativos	1427420	Educação Presencial	1100304	Vilhena	RO	40	39	57.5154	1.12029	62.1821	2.2401	1.96015	3
2023	28	NUTRIÇÃO	Bacharelado	11645	FACULDADE UNINASSAU VILHENA		Faculdade	Privada com fins lucrativos	1454232	Educação Presencial	1100304	Vilhena	RO	23	22	40.1955	1.50335	38.55	1.12541	1.2199	2
2023	19	FARMÁCIA	Bacharelado	11645	FACULDADE UNINASSAU VILHENA		Faculdade	Privada com fins lucrativos	1159840	Educação Presencial	1100304	Vilhena	RO	24	22	45.6955	2.1727	44.5318	2.22142	2.20924	3
2023	23	ENFERMAGEM	Bacharelado	11645	FACULDADE UNINASSAU VILHENA		Faculdade	Privada com fins lucrativos	1159841	Educação Presencial	1100304	Vilhena	RO	16	14	51.1643	2.92588	55.4071	2.73893	2.78567	3
2023	6307	ENGENHARIA AMBIENTAL	Bacharelado	11645	FACULDADE UNINASSAU VILHENA		Faculdade	Privada com fins lucrativos	1258576	Educação Presencial	1100304	Vilhena	RO	1	0						SC
2023	36	FISIOTERAPIA	Bacharelado	11645	FACULDADE UNINASSAU VILHENA		Faculdade	Privada com fins lucrativos	1279825	Educação Presencial	1100304	Vilhena	RO	11	11	36.7182	0.915154	47.1545	1.45702	1.32156	2
2023	21	ARQUITETURA E URBANISMO	Bacharelado	11645	FACULDADE UNINASSAU VILHENA		Faculdade	Privada com fins lucrativos	1365176	Educação Presencial	1100304	Vilhena	RO	7	7	61.3571	3.4885	51.9143	2.03212	2.39621	3
2023	6411	ENGENHARIA DE COMPUTAÇÃO I	Bacharelado	11645	FACULDADE UNINASSAU VILHENA		Faculdade	Privada com fins lucrativos	1365177	Educação Presencial	1100304	Vilhena	RO	11	11	47.3091	1.7968	29.6727	1.38041	1.48451	2
2023	55	BIOMEDICINA	Bacharelado	11645	FACULDADE UNINASSAU VILHENA		Faculdade	Privada com fins lucrativos	1013900	Educação Presencial	1100304	Vilhena	RO	14	10	40.36	1.20867	34.69	1.50369	1.42994	2
2023	23	ENFERMAGEM	Bacharelado	549	UNIVERSIDADE FEDERAL DO ACRE	UFAC	Universidade	Pública Federal	99843	Educação Presencial	1200203	Cruzeiro do Sul	AC	30	26	52.9885	3.15174	60.4962	3.28043	3.24826	4
2023	17	AGRONOMIA	Bacharelado	549	UNIVERSIDADE FEDERAL DO ACRE	UFAC	Universidade	Pública Federal	113809	Educação Presencial	1200203	Cruzeiro do Sul	AC	52	44	41.8909	1.81396	45.9705	1.88021	1.86364	2
2023	6405	ENGENHARIA FLORESTAL	Bacharelado	549	UNIVERSIDADE FEDERAL DO ACRE	UFAC	Universidade	Pública Federal	99839	Educação Presencial	1200203	Cruzeiro do Sul	AC	56	34	38.75	1.15651	24.4706	0	0.289128	1
2023	5710	ENGENHARIA CIVIL	Bacharelado	549	UNIVERSIDADE FEDERAL DO ACRE	UFAC	Universidade	Pública Federal	11553	Educação Presencial	1200401	Rio Branco	AC	44	37	54.0676	3.07864	46.0054	3.13157	3.11834	4
2023	36	FISIOTERAPIA	Bacharelado	2613	Centro Universitário Estácio Meta de Rio Branco Estácio	UNIMETA	Centro Universitário	Privada com fins lucrativos	1077647	Educação Presencial	1200401	Rio Branco	AC	33	16	49.7938	2.67881	57.4312	2.63561	2.64641	3
2023	19	FARMÁCIA	Bacharelado	2613	Centro Universitário Estácio Meta de Rio Branco Estácio	UNIMETA	Centro Universitário	Privada com fins lucrativos	1077696	Educação Presencial	1200401	Rio Branco	AC	31	20	45.385	2.13028	37.28	1.35456	1.54849	2
2023	55	BIOMEDICINA	Bacharelado	2613	Centro Universitário Estácio Meta de Rio Branco Estácio	UNIMETA	Centro Universitário	Privada com fins lucrativos	1078534	Educação Presencial	1200401	Rio Branco	AC	26	7	50.2143	2.52331	37.9714	1.84877	2.0174	3
2023	23	ENFERMAGEM	Bacharelado	2613	Centro Universitário Estácio Meta de Rio Branco Estácio	UNIMETA	Centro Universitário	Privada com fins lucrativos	1099815	Educação Presencial	1200401	Rio Branco	AC	50	24	40.5167	1.60754	41.8917	1.30081	1.37749	2
2023	5710	ENGENHARIA CIVIL	Bacharelado	2613	Centro Universitário Estácio Meta de Rio Branco Estácio	UNIMETA	Centro Universitário	Privada com fins lucrativos	1257915	Educação Presencial	1200401	Rio Branco	AC	43	32	43.925	1.80764	32.6031	1.74666	1.76191	2
2023	28	NUTRIÇÃO	Bacharelado	2613	Centro Universitário Estácio Meta de Rio Branco Estácio	UNIMETA	Centro Universitário	Privada com fins lucrativos	1257921	Educação Presencial	1200401	Rio Branco	AC	23	21	51.1143	3.02742	51.8857	2.9594	2.97641	4
2023	6	ODONTOLOGIA	Bacharelado	2613	Centro Universitário Estácio Meta de Rio Branco Estácio	UNIMETA	Centro Universitário	Privada com fins lucrativos	1284961	Educação Presencial	1200401	Rio Branco	AC	35	32	41.8969	1.70234	37.8625	0.682184	0.937224	1
2023	5806	ENGENHARIA ELÉTRICA	Bacharelado	2132	CENTRO UNIVERSITÁRIO UNINORTE		Centro Universitário	Privada com fins lucrativos	1116501	Educação Presencial	1200401	Rio Branco	AC	5	2	13.6	0	25.7	0.941176	0.705882	1
2023	5710	ENGENHARIA CIVIL	Bacharelado	2132	CENTRO UNIVERSITÁRIO UNINORTE		Centro Universitário	Privada com fins lucrativos	1172547	Educação Presencial	1200401	Rio Branco	AC	13	11	44.1545	1.83641	31.5091	1.63361	1.68431	2
2023	12	MEDICINA	Bacharelado	2132	CENTRO UNIVERSITÁRIO UNINORTE		Centro Universitário	Privada com fins lucrativos	1193275	Educação Presencial	1200401	Rio Branco	AC	76	72	52.6708	0.211525	54.5083	0.881614	0.714091	1
2023	55	BIOMEDICINA	Bacharelado	2132	CENTRO UNIVERSITÁRIO UNINORTE		Centro Universitário	Privada com fins lucrativos	1193613	Educação Presencial	1200401	Rio Branco	AC	17	17	44.4176	1.75	35.7824	1.61856	1.65142	2
2023	21	ARQUITETURA E URBANISMO	Bacharelado	2132	CENTRO UNIVERSITÁRIO UNINORTE		Centro Universitário	Privada com fins lucrativos	97245	Educação Presencial	1200401	Rio Branco	AC	6	4	48.725	1.85983	54.925	2.40816	2.27108	3
2023	36	FISIOTERAPIA	Bacharelado	2132	CENTRO UNIVERSITÁRIO UNINORTE		Centro Universitário	Privada com fins lucrativos	98059	Educação Presencial	1200401	Rio Branco	AC	9	9	48.6111	2.5193	58.5	2.75818	2.69846	3
2023	23	ENFERMAGEM	Bacharelado	2132	CENTRO UNIVERSITÁRIO UNINORTE		Centro Universitário	Privada com fins lucrativos	98738	Educação Presencial	1200401	Rio Branco	AC	43	41	40.8878	1.65349	45.7415	1.71045	1.69621	2
2023	6	ODONTOLOGIA	Bacharelado	2132	CENTRO UNIVERSITÁRIO UNINORTE		Centro Universitário	Privada com fins lucrativos	99824	Educação Presencial	1200401	Rio Branco	AC	31	30	44.63	2.03618	43.3467	1.43083	1.58217	2
2023	27	FONOAUDIOLOGIA	Bacharelado	2132	CENTRO UNIVERSITÁRIO UNINORTE		Centro Universitário	Privada com fins lucrativos	1330940	Educação Presencial	1200401	Rio Branco	AC	13	13	30.6308	0	30.1692	0	0	1
2023	19	FARMÁCIA	Bacharelado	2132	CENTRO UNIVERSITÁRIO UNINORTE		Centro Universitário	Privada com fins lucrativos	1331496	Educação Presencial	1200401	Rio Branco	AC	23	23	46.113	2.22975	32.5478	0.788882	1.1491	2
2023	28	NUTRIÇÃO	Bacharelado	549	UNIVERSIDADE FEDERAL DO ACRE	UFAC	Universidade	Pública Federal	119894	Educação Presencial	1200401	Rio Branco	AC	38	25	51.904	3.13765	49.408	2.61866	2.7484	3
2023	12	MEDICINA	Bacharelado	549	UNIVERSIDADE FEDERAL DO ACRE	UFAC	Universidade	Pública Federal	53338	Educação Presencial	1200401	Rio Branco	AC	40	40	69.305	3.33184	64.03	2.56724	2.75839	3
2023	5806	ENGENHARIA ELÉTRICA	Bacharelado	549	UNIVERSIDADE FEDERAL DO ACRE	UFAC	Universidade	Pública Federal	123320	Educação Presencial	1200401	Rio Branco	AC	37	28	44.7964	1.8177	33.0107	2.01628	1.96664	3
2023	6405	ENGENHARIA FLORESTAL	Bacharelado	549	UNIVERSIDADE FEDERAL DO ACRE	UFAC	Universidade	Pública Federal	21846	Educação Presencial	1200401	Rio Branco	AC	45	30	57.0333	4.09331	45.7633	2.81431	3.13406	4
2023	5	MEDICINA VETERINÁRIA	Bacharelado	549	UNIVERSIDADE FEDERAL DO ACRE	UFAC	Universidade	Pública Federal	118697	Educação Presencial	1200401	Rio Branco	AC	64	55	53.6127	3.12712	52.7055	3.07269	3.0863	4
2023	17	AGRONOMIA	Bacharelado	549	UNIVERSIDADE FEDERAL DO ACRE	UFAC	Universidade	Pública Federal	11528	Educação Presencial	1200401	Rio Branco	AC	60	39	49.8769	3.03428	55.3692	3.11071	3.0916	4
2023	23	ENFERMAGEM	Bacharelado	549	UNIVERSIDADE FEDERAL DO ACRE	UFAC	Universidade	Pública Federal	11533	Educação Presencial	1200401	Rio Branco	AC	26	26	58.1192	3.78701	61.5231	3.3897	3.48903	4
2023	51	ZOOTECNIA	Bacharelado	15507	Instituto Federal de Educação, Ciência e Tecnologia do Acre	IFAC	Instituto Federal de Educação, Ciência e Tecnologia	Pública Federal	1265002	Educação Presencial	1200500	Sena Madureira	AC	78	69	44.5725	2.25409	44.8174	0.667231	1.06395	2
2023	92	TECNOLOGIA EM GESTÃO AMBIENTAL	Tecnológico	15507	Instituto Federal de Educação, Ciência e Tecnologia do Acre	IFAC	Instituto Federal de Educação, Ciência e Tecnologia	Pública Federal	150339	Educação Presencial	1200708	Xapuri	AC	19	15	34.8733	0.684073	32.7333	0.768084	0.747081	1
2023	28	NUTRIÇÃO	Bacharelado	4	UNIVERSIDADE FEDERAL DO AMAZONAS	UFAM	Universidade	Pública Federal	101645	Educação Presencial	1301209	Coari	AM	26	26	49.5692	2.81176	40.3346	1.37084	1.73107	2
2023	23	ENFERMAGEM	Bacharelado	4	UNIVERSIDADE FEDERAL DO AMAZONAS	UFAM	Universidade	Pública Federal	101653	Educação Presencial	1301209	Coari	AM	23	23	52.8304	3.13217	55.2348	2.72059	2.82349	3
2023	12	MEDICINA	Bacharelado	4	UNIVERSIDADE FEDERAL DO AMAZONAS	UFAM	Universidade	Pública Federal	5001406	Educação Presencial	1301209	Coari	AM	21	20	68.39	3.1602	56.59	1.25013	1.72765	2
2023	36	FISIOTERAPIA	Bacharelado	4	UNIVERSIDADE FEDERAL DO AMAZONAS	UFAM	Universidade	Pública Federal	101651	Educação Presencial	1301209	Coari	AM	12	11	44.6	1.97827	49.6364	1.74165	1.80081	2
2023	17	AGRONOMIA	Bacharelado	4	UNIVERSIDADE FEDERAL DO AMAZONAS	UFAM	Universidade	Pública Federal	101620	Educação Presencial	1301704	Humaitá	AM	13	12	54.7833	3.78401	58.5	3.52059	3.58645	4
2023	6307	ENGENHARIA AMBIENTAL	Bacharelado	4	UNIVERSIDADE FEDERAL DO AMAZONAS	UFAM	Universidade	Pública Federal	101622	Educação Presencial	1301704	Humaitá	AM	18	16	47.2375	1.59657	49.1	2.13144	1.99772	3
2023	6307	ENGENHARIA AMBIENTAL	Bacharelado	4	UNIVERSIDADE FEDERAL DO AMAZONAS	UFAM	Universidade	Pública Federal	1171749	Educação Presencial	1301902	Itacoatiara	AM	19	13	48.1923	1.70167	41.3308	1.28223	1.38709	2
2023	6405	ENGENHARIA FLORESTAL	Bacharelado	3172	UNIVERSIDADE DO ESTADO DO AMAZONAS	UEA	Universidade	Pública Estadual	70917	Educação Presencial	1301902	Itacoatiara	AM	23	23	54.4957	3.68569	31.4391	0.921048	1.61221	2
2023	17	AGRONOMIA	Bacharelado	4	UNIVERSIDADE FEDERAL DO AMAZONAS	UFAM	Universidade	Pública Federal	1167330	Educação Presencial	1301902	Itacoatiara	AM	31	30	47.2367	2.63083	49.28	2.3135	2.39283	3
2023	19	FARMÁCIA	Bacharelado	4	UNIVERSIDADE FEDERAL DO AMAZONAS	UFAM	Universidade	Pública Federal	112090	Educação Presencial	1301902	Itacoatiara	AM	18	18	53.9889	3.30575	40.1	1.69165	2.09518	3
2023	6208	ENGENHARIA DE PRODUÇÃO	Bacharelado	4	UNIVERSIDADE FEDERAL DO AMAZONAS	UFAM	Universidade	Pública Federal	112088	Educação Presencial	1301902	Itacoatiara	AM	27	25	50.764	2.46795	29.032	1.84905	2.00377	3
2023	6	ODONTOLOGIA	Bacharelado	4	UNIVERSIDADE FEDERAL DO AMAZONAS	UFAM	Universidade	Pública Federal	391	Educação Presencial	1302603	Manaus	AM	27	24	65.1333	4.5406	61.7625	3.9448	4.09375	5
2023	21	ARQUITETURA E URBANISMO	Bacharelado	18684	Faculdade Santa Teresa		Faculdade	Privada com fins lucrativos	1385541	Educação Presencial	1302603	Manaus	AM	17	14	51.3214	2.19459	48.2857	1.57891	1.73283	2
2023	19	FARMÁCIA	Bacharelado	4277	FACULDADE ESTÁCIO DO AMAZONAS - ESTÁCIO AMAZONAS	ESTÁCIO AMAZONAS	Faculdade	Privada com fins lucrativos	1075756	Educação Presencial	1302603	Manaus	AM	43	25	45.628	2.16348	39.86	1.66296	1.78809	2
2023	5710	ENGENHARIA CIVIL	Bacharelado	4277	FACULDADE ESTÁCIO DO AMAZONAS - ESTÁCIO AMAZONAS	ESTÁCIO AMAZONAS	Faculdade	Privada com fins lucrativos	1204664	Educação Presencial	1302603	Manaus	AM	13	3	60.4667	3.88053	29.4	1.41567	2.03189	3
2023	6208	ENGENHARIA DE PRODUÇÃO	Bacharelado	4277	FACULDADE ESTÁCIO DO AMAZONAS - ESTÁCIO AMAZONAS	ESTÁCIO AMAZONAS	Faculdade	Privada com fins lucrativos	1204665	Educação Presencial	1302603	Manaus	AM	1	1						SC
2023	28	NUTRIÇÃO	Bacharelado	4277	FACULDADE ESTÁCIO DO AMAZONAS - ESTÁCIO AMAZONAS	ESTÁCIO AMAZONAS	Faculdade	Privada com fins lucrativos	104250	Educação Presencial	1302603	Manaus	AM	34	25	41.712	1.71503	46.916	2.27594	2.13572	3
2023	23	ENFERMAGEM	Bacharelado	4277	FACULDADE ESTÁCIO DO AMAZONAS - ESTÁCIO AMAZONAS	ESTÁCIO AMAZONAS	Faculdade	Privada com fins lucrativos	104252	Educação Presencial	1302603	Manaus	AM	108	59	45.1797	2.18489	47.5814	1.90622	1.97589	3
2023	55	BIOMEDICINA	Bacharelado	4277	FACULDADE ESTÁCIO DO AMAZONAS - ESTÁCIO AMAZONAS	ESTÁCIO AMAZONAS	Faculdade	Privada com fins lucrativos	104272	Educação Presencial	1302603	Manaus	AM	55	43	37.2651	0.795793	29.7674	0.986036	0.938475	1
2023	5902	ENGENHARIA MECÂNICA	Bacharelado	4277	FACULDADE ESTÁCIO DO AMAZONAS - ESTÁCIO AMAZONAS	ESTÁCIO AMAZONAS	Faculdade	Privada com fins lucrativos	1353313	Educação Presencial	1302603	Manaus	AM	1	0						SC
2023	5902	ENGENHARIA MECÂNICA	Bacharelado	3172	UNIVERSIDADE DO ESTADO DO AMAZONAS	UEA	Universidade	Pública Estadual	71067	Educação Presencial	1302603	Manaus	AM	9	6	52.9333	2.95677	39.05	2.64356	2.72186	3
2023	5814	ENGENHARIA DE CONTROLE E AUTOMAÇÃO	Bacharelado	3172	UNIVERSIDADE DO ESTADO DO AMAZONAS	UEA	Universidade	Pública Estadual	1292568	Educação Presencial	1302603	Manaus	AM	21	18	52.5056	2.81531	48.15	3.87656	3.61125	4
2023	6208	ENGENHARIA DE PRODUÇÃO	Bacharelado	3172	UNIVERSIDADE DO ESTADO DO AMAZONAS	UEA	Universidade	Pública Estadual	1299203	Educação Presencial	1302603	Manaus	AM	6	6	57.6167	3.36069	42.2333	3.4446	3.42363	4
2023	23	ENFERMAGEM	Bacharelado	3172	UNIVERSIDADE DO ESTADO DO AMAZONAS	UEA	Universidade	Pública Estadual	60656	Educação Presencial	1302603	Manaus	AM	37	34	59.4	3.94559	69.9882	4.29044	4.20423	5
2023	6	ODONTOLOGIA	Bacharelado	3172	UNIVERSIDADE DO ESTADO DO AMAZONAS	UEA	Universidade	Pública Estadual	60658	Educação Presencial	1302603	Manaus	AM	40	30	54.6833	3.26417	60.2067	3.73241	3.61535	4
2023	12	MEDICINA	Bacharelado	3172	UNIVERSIDADE DO ESTADO DO AMAZONAS	UEA	Universidade	Pública Estadual	60660	Educação Presencial	1302603	Manaus	AM	64	63	64.1889	2.37214	59.2921	1.72848	1.8894	2
2023	5710	ENGENHARIA CIVIL	Bacharelado	3172	UNIVERSIDADE DO ESTADO DO AMAZONAS	UEA	Universidade	Pública Estadual	63313	Educação Presencial	1302603	Manaus	AM	32	19	55.6474	3.27661	48.6895	3.40892	3.37585	4
2023	6411	ENGENHARIA DE COMPUTAÇÃO I	Bacharelado	3172	UNIVERSIDADE DO ESTADO DO AMAZONAS	UEA	Universidade	Pública Estadual	63315	Educação Presencial	1302603	Manaus	AM	25	19	59.4	3.41697	45.5684	3.35318	3.36913	4
2023	5806	ENGENHARIA ELÉTRICA	Bacharelado	3172	UNIVERSIDADE DO ESTADO DO AMAZONAS	UEA	Universidade	Pública Estadual	63316	Educação Presencial	1302603	Manaus	AM	33	31	53.8839	3.0416	39.7194	3.00285	3.01253	4
2023	6008	ENGENHARIA QUÍMICA	Bacharelado	3172	UNIVERSIDADE DO ESTADO DO AMAZONAS	UEA	Universidade	Pública Estadual	150151	Educação Presencial	1302603	Manaus	AM	12	12	57.3667	3.26238	35.0917	2.74785	2.87649	3
2023	55	BIOMEDICINA	Bacharelado	2147	Centro Universitário CEUNI - FAMETRO	FAMETRO	Centro Universitário	Privada com fins lucrativos	1453383	Educação Presencial	1302603	Manaus	AM	12	4	39.575	1.10395	25.975	0.587223	0.716405	1
2023	95	TECNOLOGIA EM ESTÉTICA E COSMÉTICA	Tecnológico	2147	Centro Universitário CEUNI - FAMETRO	FAMETRO	Centro Universitário	Privada com fins lucrativos	1453385	Educação Presencial	1302603	Manaus	AM	30	17	33.4882	1.31187	34.5529	1.30388	1.30588	2
2023	19	FARMÁCIA	Bacharelado	2147	Centro Universitário CEUNI - FAMETRO	FAMETRO	Centro Universitário	Privada com fins lucrativos	1458195	Educação Presencial	1302603	Manaus	AM	28	28	42.5107	1.7376	30.4321	0.535978	0.836383	1
2023	5806	ENGENHARIA ELÉTRICA	Bacharelado	2147	Centro Universitário CEUNI - FAMETRO	FAMETRO	Centro Universitário	Privada com fins lucrativos	1487771	Educação a Distância	1302603	Manaus	AM	29	28	40.4571	1.23329	21	0.25	0.495821	1
2023	5710	ENGENHARIA CIVIL	Bacharelado	2147	Centro Universitário CEUNI - FAMETRO	FAMETRO	Centro Universitário	Privada com fins lucrativos	1487772	Educação a Distância	1302603	Manaus	AM	48	46	42.9652	1.68737	23.6957	0.82622	1.04151	2
2023	95	TECNOLOGIA EM ESTÉTICA E COSMÉTICA	Tecnológico	2147	Centro Universitário CEUNI - FAMETRO	FAMETRO	Centro Universitário	Privada com fins lucrativos	1487776	Educação a Distância	1302603	Manaus	AM	13	1						SC
2023	5710	ENGENHARIA CIVIL	Bacharelado	2147	Centro Universitário CEUNI - FAMETRO	FAMETRO	Centro Universitário	Privada com fins lucrativos	1148864	Educação Presencial	1302603	Manaus	AM	165	83	47.7964	2.29278	31.4253	1.62495	1.79191	2
2023	92	TECNOLOGIA EM GESTÃO AMBIENTAL	Tecnológico	2147	Centro Universitário CEUNI - FAMETRO	FAMETRO	Centro Universitário	Privada com fins lucrativos	1597236	Educação a Distância	1302603	Manaus	AM	13	7	44.8714	2.08751	31.3857	0.585422	0.960944	2
2023	27	FONOAUDIOLOGIA	Bacharelado	2147	Centro Universitário CEUNI - FAMETRO	FAMETRO	Centro Universitário	Privada com fins lucrativos	1153405	Educação Presencial	1302603	Manaus	AM	62	54	43.5593	1.8088	34.4778	0.698988	0.97644	2
2023	28	NUTRIÇÃO	Bacharelado	2147	Centro Universitário CEUNI - FAMETRO	FAMETRO	Centro Universitário	Privada com fins lucrativos	1487777	Educação a Distância	1302603	Manaus	AM	43	35	41.6857	1.71137	32.3057	0.266667	0.627842	1
2023	6307	ENGENHARIA AMBIENTAL	Bacharelado	2147	Centro Universitário CEUNI - FAMETRO	FAMETRO	Centro Universitário	Privada com fins lucrativos	1156975	Educação Presencial	1302603	Manaus	AM	49	32	49.8406	1.88311	42.8594	1.44931	1.55776	2
2023	5806	ENGENHARIA ELÉTRICA	Bacharelado	2147	Centro Universitário CEUNI - FAMETRO	FAMETRO	Centro Universitário	Privada com fins lucrativos	1156978	Educação Presencial	1302603	Manaus	AM	138	96	38.0854	0.913861	26.4094	1.0455	1.01259	2
2023	6	ODONTOLOGIA	Bacharelado	2147	Centro Universitário CEUNI - FAMETRO	FAMETRO	Centro Universitário	Privada com fins lucrativos	1158378	Educação Presencial	1302603	Manaus	AM	219	193	44.2746	1.99278	42.8684	1.36554	1.52235	2
2023	6208	ENGENHARIA DE PRODUÇÃO	Bacharelado	2147	Centro Universitário CEUNI - FAMETRO	FAMETRO	Centro Universitário	Privada com fins lucrativos	1162836	Educação Presencial	1302603	Manaus	AM	99	41	50.2415	2.39988	27.8488	1.70604	1.8795	2
2023	36	FISIOTERAPIA	Bacharelado	2147	Centro Universitário CEUNI - FAMETRO	FAMETRO	Centro Universitário	Privada com fins lucrativos	98746	Educação Presencial	1302603	Manaus	AM	171	119	41.2143	1.5216	46.1529	1.34215	1.38701	2
2023	21	ARQUITETURA E URBANISMO	Bacharelado	2147	Centro Universitário CEUNI - FAMETRO	FAMETRO	Centro Universitário	Privada com fins lucrativos	99519	Educação Presencial	1302603	Manaus	AM	191	111	52.2072	2.30879	51.2477	1.94887	2.03885	3
2023	95	TECNOLOGIA EM ESTÉTICA E COSMÉTICA	Tecnológico	2147	Centro Universitário CEUNI - FAMETRO	FAMETRO	Centro Universitário	Privada com fins lucrativos	1259759	Educação Presencial	1302603	Manaus	AM	123	37	40.4486	2.24158	38.7811	1.83949	1.94002	2
2023	5	MEDICINA VETERINÁRIA	Bacharelado	2147	Centro Universitário CEUNI - FAMETRO	FAMETRO	Centro Universitário	Privada com fins lucrativos	1259764	Educação Presencial	1302603	Manaus	AM	163	133	49.7865	2.6185	44.2677	1.903	2.08187	3
2023	23	ENFERMAGEM	Bacharelado	2147	Centro Universitário CEUNI - FAMETRO	FAMETRO	Centro Universitário	Privada com fins lucrativos	104478	Educação Presencial	1302603	Manaus	AM	319	280	40.9743	1.6642	44.5875	1.58766	1.60679	2
2023	28	NUTRIÇÃO	Bacharelado	2147	Centro Universitário CEUNI - FAMETRO	FAMETRO	Centro Universitário	Privada com fins lucrativos	104480	Educação Presencial	1302603	Manaus	AM	152	106	49.6321	2.82053	44.1406	1.89425	2.12582	3
2023	69	TECNOLOGIA EM RADIOLOGIA	Tecnológico	2147	Centro Universitário CEUNI - FAMETRO	FAMETRO	Centro Universitário	Privada com fins lucrativos	1285113	Educação Presencial	1302603	Manaus	AM	63	34	34.6971	0.672174	34.1353	0.720061	0.708089	1
2023	19	FARMÁCIA	Bacharelado	2147	Centro Universitário CEUNI - FAMETRO	FAMETRO	Centro Universitário	Privada com fins lucrativos	1304677	Educação Presencial	1302603	Manaus	AM	225	204	44.8265	2.05398	33.9475	0.956202	1.23065	2
2023	6410	TECNOLOGIA EM SEGURANÇA NO TRABALHO	Tecnológico	2147	Centro Universitário CEUNI - FAMETRO	FAMETRO	Centro Universitário	Privada com fins lucrativos	1155584	Educação Presencial	1302603	Manaus	AM	5	2	66.7	5	85.6	5	5	5
2023	55	BIOMEDICINA	Bacharelado	2147	Centro Universitário CEUNI - FAMETRO	FAMETRO	Centro Universitário	Privada com fins lucrativos	1043865	Educação Presencial	1302603	Manaus	AM	169	117	40.9966	1.2936	29.153	0.921421	1.01447	2
2023	12	MEDICINA	Bacharelado	2147	Centro Universitário CEUNI - FAMETRO	FAMETRO	Centro Universitário	Privada com fins lucrativos	1385538	Educação Presencial	1302603	Manaus	AM	136	133	55.8466	0.807254	54.9338	0.95694	0.919519	1
2023	5902	ENGENHARIA MECÂNICA	Bacharelado	1812	INSTITUTO FEDERAL DE EDUCAÇÃO, CIÊNCIA E TECNOLOGIA DO AMAZONAS	IFAM	Instituto Federal de Educação, Ciência e Tecnologia	Pública Federal	5000491	Educação Presencial	1302603	Manaus	AM	38	27	51.4963	2.77824	32.1926	1.71153	1.97821	3
2023	5	MEDICINA VETERINÁRIA	Bacharelado	1812	INSTITUTO FEDERAL DE EDUCAÇÃO, CIÊNCIA E TECNOLOGIA DO AMAZONAS	IFAM	Instituto Federal de Educação, Ciência e Tecnologia	Pública Federal	1295064	Educação Presencial	1302603	Manaus	AM	44	42	60.2048	4.00339	54.4024	3.30792	3.48179	4
2023	5710	ENGENHARIA CIVIL	Bacharelado	1812	INSTITUTO FEDERAL DE EDUCAÇÃO, CIÊNCIA E TECNOLOGIA DO AMAZONAS	IFAM	Instituto Federal de Educação, Ciência e Tecnologia	Pública Federal	1295066	Educação Presencial	1302603	Manaus	AM	27	21	51.6333	2.7736	35.3381	2.02928	2.21536	3
2023	5814	ENGENHARIA DE CONTROLE E AUTOMAÇÃO	Bacharelado	1812	INSTITUTO FEDERAL DE EDUCAÇÃO, CIÊNCIA E TECNOLOGIA DO AMAZONAS	IFAM	Instituto Federal de Educação, Ciência e Tecnologia	Pública Federal	1134815	Educação Presencial	1302603	Manaus	AM	47	34	52.9265	2.87031	33.8676	1.85219	2.10672	3
2023	6	ODONTOLOGIA	Bacharelado	1638	FACULDADE DO AMAZONAS	IAES	Faculdade	Privada com fins lucrativos	46278	Educação Presencial	1302603	Manaus	AM	47	47	45.6574	2.16168	43.4468	1.4445	1.6238	2
2023	6	ODONTOLOGIA	Bacharelado	1592	FACULDADE DE ODONTOLOGIA DE MANAUS	FOM	Faculdade	Privada sem fins lucrativos	45976	Educação Presencial	1302603	Manaus	AM	17	16	36.1	0.994274	32.9	0.00474821	0.25213	1
2023	5	MEDICINA VETERINÁRIA	Bacharelado	1436	ESCOLA SUPERIOR BATISTA DO AMAZONAS	ESBAM	Faculdade	Privada com fins lucrativos	43974	Educação Presencial	1302603	Manaus	AM	78	63	38.0206	1.05449	33.9905	0.478323	0.622364	1
2023	27	FONOAUDIOLOGIA	Bacharelado	1422	CENTRO UNIVERSITÁRIO DO NORTE	UNINORTE	Centro Universitário	Privada sem fins lucrativos	73262	Educação Presencial	1302603	Manaus	AM	8	8	42.625	1.67809	34.9125	0.769514	0.996657	2
2023	36	FISIOTERAPIA	Bacharelado	1422	CENTRO UNIVERSITÁRIO DO NORTE	UNINORTE	Centro Universitário	Privada sem fins lucrativos	1419716	Educação Presencial	1302603	Manaus	AM	51	46	40.763	1.46073	47.8065	1.53179	1.51403	2
2023	95	TECNOLOGIA EM ESTÉTICA E COSMÉTICA	Tecnológico	1422	CENTRO UNIVERSITÁRIO DO NORTE	UNINORTE	Centro Universitário	Privada sem fins lucrativos	1451878	Educação a Distância	1302603	Manaus	AM	27	19	37.9263	1.90467	33.0737	1.1165	1.31354	2
2023	23	ENFERMAGEM	Bacharelado	1422	CENTRO UNIVERSITÁRIO DO NORTE	UNINORTE	Centro Universitário	Privada sem fins lucrativos	73259	Educação Presencial	1302603	Manaus	AM	454	348	42.5236	1.85602	43.2839	1.44895	1.55072	2
2023	21	ARQUITETURA E URBANISMO	Bacharelado	1422	CENTRO UNIVERSITÁRIO DO NORTE	UNINORTE	Centro Universitário	Privada sem fins lucrativos	1510926	Educação a Distância	1302603	Manaus	AM	1	0						SC
2023	21	ARQUITETURA E URBANISMO	Bacharelado	1422	CENTRO UNIVERSITÁRIO DO NORTE	UNINORTE	Centro Universitário	Privada sem fins lucrativos	20679	Educação Presencial	1302603	Manaus	AM	46	37	49.5324	1.96393	51.4324	1.97193	1.96993	3
2023	19	FARMÁCIA	Bacharelado	1422	CENTRO UNIVERSITÁRIO DO NORTE	UNINORTE	Centro Universitário	Privada sem fins lucrativos	75106	Educação Presencial	1302603	Manaus	AM	167	140	38.3571	1.17013	33.0929	0.854034	0.933059	1
2023	28	NUTRIÇÃO	Bacharelado	1422	CENTRO UNIVERSITÁRIO DO NORTE	UNINORTE	Centro Universitário	Privada sem fins lucrativos	75109	Educação Presencial	1302603	Manaus	AM	22	22	38.4682	1.26226	39.3	1.22856	1.23698	2
2023	95	TECNOLOGIA EM ESTÉTICA E COSMÉTICA	Tecnológico	1422	CENTRO UNIVERSITÁRIO DO NORTE	UNINORTE	Centro Universitário	Privada sem fins lucrativos	92657	Educação Presencial	1302603	Manaus	AM	84	73	40.8507	2.29528	40.037	1.99859	2.07276	3
2023	23	ENFERMAGEM	Bacharelado	1422	CENTRO UNIVERSITÁRIO DO NORTE	UNINORTE	Centro Universitário	Privada sem fins lucrativos	1200671	Educação Presencial	1302603	Manaus	AM	38	23	45.0522	2.1691	38.5043	0.940379	1.24756	2
2023	6	ODONTOLOGIA	Bacharelado	1422	CENTRO UNIVERSITÁRIO DO NORTE	UNINORTE	Centro Universitário	Privada sem fins lucrativos	95047	Educação Presencial	1302603	Manaus	AM	98	72	43.2236	1.8644	42.1208	1.26349	1.41372	2
2023	6411	ENGENHARIA DE COMPUTAÇÃO I	Bacharelado	1422	CENTRO UNIVERSITÁRIO DO NORTE	UNINORTE	Centro Universitário	Privada sem fins lucrativos	1264733	Educação Presencial	1302603	Manaus	AM	37	33	46.7091	1.7164	27.8394	1.15288	1.29376	2
2023	5814	ENGENHARIA DE CONTROLE E AUTOMAÇÃO	Bacharelado	1422	CENTRO UNIVERSITÁRIO DO NORTE	UNINORTE	Centro Universitário	Privada sem fins lucrativos	1264736	Educação Presencial	1302603	Manaus	AM	18	14	38.1643	0.941368	28.45	1.0843	1.04857	2
2023	55	BIOMEDICINA	Bacharelado	1422	CENTRO UNIVERSITÁRIO DO NORTE	UNINORTE	Centro Universitário	Privada sem fins lucrativos	1264737	Educação Presencial	1302603	Manaus	AM	82	60	38.65	0.980547	28.095	0.810162	0.852759	1
2023	5	MEDICINA VETERINÁRIA	Bacharelado	1422	CENTRO UNIVERSITÁRIO DO NORTE	UNINORTE	Centro Universitário	Privada sem fins lucrativos	1264739	Educação Presencial	1302603	Manaus	AM	19	15	43.9	1.83602	42.3733	1.6404	1.6893	2
2023	5710	ENGENHARIA CIVIL	Bacharelado	1422	CENTRO UNIVERSITÁRIO DO NORTE	UNINORTE	Centro Universitário	Privada sem fins lucrativos	107004	Educação Presencial	1302603	Manaus	AM	95	82	42.039	1.57131	26.9232	1.15973	1.26263	2
2023	6208	ENGENHARIA DE PRODUÇÃO	Bacharelado	1422	CENTRO UNIVERSITÁRIO DO NORTE	UNINORTE	Centro Universitário	Privada sem fins lucrativos	107008	Educação Presencial	1302603	Manaus	AM	35	31	43.4226	1.51154	24.9194	1.35198	1.39187	2
2023	36	FISIOTERAPIA	Bacharelado	1422	CENTRO UNIVERSITÁRIO DO NORTE	UNINORTE	Centro Universitário	Privada sem fins lucrativos	73250	Educação Presencial	1302603	Manaus	AM	133	112	40.3384	1.40346	48.2482	1.58245	1.5377	2
2023	5806	ENGENHARIA ELÉTRICA	Bacharelado	1422	CENTRO UNIVERSITÁRIO DO NORTE	UNINORTE	Centro Universitário	Privada sem fins lucrativos	115045	Educação Presencial	1302603	Manaus	AM	84	69	46.5667	2.05612	24.7536	0.802003	1.11553	2
2023	5902	ENGENHARIA MECÂNICA	Bacharelado	1422	CENTRO UNIVERSITÁRIO DO NORTE	UNINORTE	Centro Universitário	Privada sem fins lucrativos	116028	Educação Presencial	1302603	Manaus	AM	107	90	43.3089	1.76108	25.1922	0.760071	1.01032	2
2023	6008	ENGENHARIA QUÍMICA	Bacharelado	1422	CENTRO UNIVERSITÁRIO DO NORTE	UNINORTE	Centro Universitário	Privada sem fins lucrativos	1341009	Educação Presencial	1302603	Manaus	AM	31	30	45.5467	1.52538	19.8533	0.594092	0.826915	1
2023	6208	ENGENHARIA DE PRODUÇÃO	Bacharelado	1381	Faculdade Martha Falcão Wyden	FMF Wyden	Faculdade	Privada com fins lucrativos	1258629	Educação Presencial	1302603	Manaus	AM	12	2	69.85	4.9544	41.25	3.32576	3.73292	4
2023	5902	ENGENHARIA MECÂNICA	Bacharelado	1381	Faculdade Martha Falcão Wyden	FMF Wyden	Faculdade	Privada com fins lucrativos	1322493	Educação Presencial	1302603	Manaus	AM	14	3	45.6667	2.054	28.6667	1.2323	1.43773	2
2023	21	ARQUITETURA E URBANISMO	Bacharelado	1381	Faculdade Martha Falcão Wyden	FMF Wyden	Faculdade	Privada com fins lucrativos	1300510	Educação Presencial	1302603	Manaus	AM	15	9	57.3333	2.96971	55.2111	2.44389	2.57535	3
2023	23	ENFERMAGEM	Bacharelado	1381	Faculdade Martha Falcão Wyden	FMF Wyden	Faculdade	Privada com fins lucrativos	1364783	Educação Presencial	1302603	Manaus	AM	15	13	50.9692	2.90173	48.6846	2.02362	2.24314	3
2023	6208	ENGENHARIA DE PRODUÇÃO	Bacharelado	1049	INSTITUTO DE ENSINO SUPERIOR FUCAPI	CESF	Faculdade	Privada sem fins lucrativos	18218	Educação Presencial	1302603	Manaus	AM	25	5	44.58	1.66232	30.78	2.06032	1.96082	3
2023	5806	ENGENHARIA ELÉTRICA	Bacharelado	1049	INSTITUTO DE ENSINO SUPERIOR FUCAPI	CESF	Faculdade	Privada sem fins lucrativos	1180143	Educação Presencial	1302603	Manaus	AM	29	4	34.25	0.397306	28.35	1.33088	1.09749	2
2023	5902	ENGENHARIA MECÂNICA	Bacharelado	1049	INSTITUTO DE ENSINO SUPERIOR FUCAPI	CESF	Faculdade	Privada sem fins lucrativos	1258088	Educação Presencial	1302603	Manaus	AM	16	10	41.09	1.48542	27	1.00578	1.12569	2
2023	5710	ENGENHARIA CIVIL	Bacharelado	1049	INSTITUTO DE ENSINO SUPERIOR FUCAPI	CESF	Faculdade	Privada sem fins lucrativos	1259378	Educação Presencial	1302603	Manaus	AM	12	6	35.55	0.758145	25.5167	1.01439	0.950331	2
2023	6307	ENGENHARIA AMBIENTAL	Bacharelado	1049	INSTITUTO DE ENSINO SUPERIOR FUCAPI	CESF	Faculdade	Privada sem fins lucrativos	118622	Educação Presencial	1302603	Manaus	AM	3	0						SC
2023	28	NUTRIÇÃO	Bacharelado	669	UNIVERSIDADE NILTON LINS	UNINILTONLINS	Universidade	Privada sem fins lucrativos	19940	Educação Presencial	1302603	Manaus	AM	51	41	42.6732	1.8492	40.8463	1.44122	1.54321	2
2023	6	ODONTOLOGIA	Bacharelado	669	UNIVERSIDADE NILTON LINS	UNINILTONLINS	Universidade	Privada sem fins lucrativos	20406	Educação Presencial	1302603	Manaus	AM	4	2	50.4	2.74097	49.35	2.25035	2.37301	3
2023	19	FARMÁCIA	Bacharelado	669	UNIVERSIDADE NILTON LINS	UNINILTONLINS	Universidade	Privada sem fins lucrativos	20459	Educação Presencial	1302603	Manaus	AM	44	39	42	1.66782	38.2744	1.47342	1.52202	2
2023	17	AGRONOMIA	Bacharelado	669	UNIVERSIDADE NILTON LINS	UNINILTONLINS	Universidade	Privada sem fins lucrativos	1586097	Educação Presencial	1302603	Manaus	AM	11	9	36.2111	0.946045	45.6444	1.83753	1.61466	2
2023	27	FONOAUDIOLOGIA	Bacharelado	669	UNIVERSIDADE NILTON LINS	UNINILTONLINS	Universidade	Privada sem fins lucrativos	47712	Educação Presencial	1302603	Manaus	AM	81	76	39.6513	1.26205	34.5066	0.70366	0.843257	1
2023	23	ENFERMAGEM	Bacharelado	669	UNIVERSIDADE NILTON LINS	UNINILTONLINS	Universidade	Privada sem fins lucrativos	47706	Educação Presencial	1302603	Manaus	AM	45	44	39.125	1.43523	44.4227	1.57013	1.5364	2
2023	36	FISIOTERAPIA	Bacharelado	669	UNIVERSIDADE NILTON LINS	UNINILTONLINS	Universidade	Privada sem fins lucrativos	47708	Educação Presencial	1302603	Manaus	AM	9	9	34.6889	0.641439	44.2	1.11818	0.998995	2
2023	5	MEDICINA VETERINÁRIA	Bacharelado	669	UNIVERSIDADE NILTON LINS	UNINILTONLINS	Universidade	Privada sem fins lucrativos	47714	Educação Presencial	1302603	Manaus	AM	31	26	42.0538	1.59062	41.4769	1.51613	1.53475	2
2023	21	ARQUITETURA E URBANISMO	Bacharelado	669	UNIVERSIDADE NILTON LINS	UNINILTONLINS	Universidade	Privada sem fins lucrativos	47716	Educação Presencial	1302603	Manaus	AM	32	26	45.8962	1.4951	42.7423	0.886529	1.03867	2
2023	5710	ENGENHARIA CIVIL	Bacharelado	669	UNIVERSIDADE NILTON LINS	UNINILTONLINS	Universidade	Privada sem fins lucrativos	47718	Educação Presencial	1302603	Manaus	AM	33	26	37.7077	1.02853	26.4615	1.11203	1.09116	2
2023	12	MEDICINA	Bacharelado	669	UNIVERSIDADE NILTON LINS	UNINILTONLINS	Universidade	Privada sem fins lucrativos	49060	Educação Presencial	1302603	Manaus	AM	133	133	56.1143	0.857464	51.7248	0.388844	0.505999	1
2023	6307	ENGENHARIA AMBIENTAL	Bacharelado	669	UNIVERSIDADE NILTON LINS	UNINILTONLINS	Universidade	Privada sem fins lucrativos	108224	Educação Presencial	1302603	Manaus	AM	18	14	45.2571	1.37858	31.1357	0.167861	0.47054	1
2023	55	BIOMEDICINA	Bacharelado	669	UNIVERSIDADE NILTON LINS	UNINILTONLINS	Universidade	Privada sem fins lucrativos	1349110	Educação Presencial	1302603	Manaus	AM	44	38	35.9105	0.61508	26.1158	0.602028	0.605291	1
2023	5806	ENGENHARIA ELÉTRICA	Bacharelado	669	UNIVERSIDADE NILTON LINS	UNINILTONLINS	Universidade	Privada sem fins lucrativos	1349111	Educação Presencial	1302603	Manaus	AM	8	6	41.8333	1.41863	23.5667	0.627451	0.825246	1
2023	6307	ENGENHARIA AMBIENTAL	Bacharelado	452	CENTRO UNIVERSITÁRIO LUTERANO DE MANAUS	CEULM/ULBRA	Centro Universitário	Comunitária/Confessional	9434	Educação Presencial	1302603	Manaus	AM	40	35	49.4257	1.83744	45.2943	1.71546	1.74595	2
2023	5806	ENGENHARIA ELÉTRICA	Bacharelado	452	CENTRO UNIVERSITÁRIO LUTERANO DE MANAUS	CEULM/ULBRA	Centro Universitário	Comunitária/Confessional	114348	Educação Presencial	1302603	Manaus	AM	27	14	43.2429	1.60847	26.9286	1.12185	1.2435	2
2023	23	ENFERMAGEM	Bacharelado	452	CENTRO UNIVERSITÁRIO LUTERANO DE MANAUS	CEULM/ULBRA	Centro Universitário	Comunitária/Confessional	101949	Educação Presencial	1302603	Manaus	AM	9	5	52	3.02935	51.98	2.37426	2.53804	3
2023	21	ARQUITETURA E URBANISMO	Bacharelado	452	CENTRO UNIVERSITÁRIO LUTERANO DE MANAUS	CEULM/ULBRA	Centro Universitário	Comunitária/Confessional	9430	Educação Presencial	1302603	Manaus	AM	24	18	47.0056	1.63814	52.6111	2.11915	1.9989	3
2023	5902	ENGENHARIA MECÂNICA	Bacharelado	452	CENTRO UNIVERSITÁRIO LUTERANO DE MANAUS	CEULM/ULBRA	Centro Universitário	Comunitária/Confessional	110772	Educação Presencial	1302603	Manaus	AM	21	11	41.8636	1.58154	30.8909	1.53461	1.54634	2
2023	6008	ENGENHARIA QUÍMICA	Bacharelado	452	CENTRO UNIVERSITÁRIO LUTERANO DE MANAUS	CEULM/ULBRA	Centro Universitário	Comunitária/Confessional	53482	Educação Presencial	1302603	Manaus	AM	24	13	48.8538	2.01139	22.2538	0.933377	1.20288	2
2023	5710	ENGENHARIA CIVIL	Bacharelado	452	CENTRO UNIVERSITÁRIO LUTERANO DE MANAUS	CEULM/ULBRA	Centro Universitário	Comunitária/Confessional	9433	Educação Presencial	1302603	Manaus	AM	17	14	44.85	1.92356	28.4571	1.31824	1.46957	2
2023	19	FARMÁCIA	Bacharelado	322	UNIVERSIDADE PAULISTA	UNIP	Universidade	Privada com fins lucrativos	60034	Educação Presencial	1302603	Manaus	AM	84	77	40.6052	1.47726	33.0714	0.851472	1.00792	2
2023	5902	ENGENHARIA MECÂNICA	Bacharelado	322	UNIVERSIDADE PAULISTA	UNIP	Universidade	Privada com fins lucrativos	1161019	Educação Presencial	1302603	Manaus	AM	20	15	40.3533	1.3939	25.2933	0.773814	0.928836	1
2023	6	ODONTOLOGIA	Bacharelado	322	UNIVERSIDADE PAULISTA	UNIP	Universidade	Privada com fins lucrativos	65065	Educação Presencial	1302603	Manaus	AM	19	18	50.5167	2.75522	36.2833	0.46661	1.03876	2
2023	28	NUTRIÇÃO	Bacharelado	322	UNIVERSIDADE PAULISTA	UNIP	Universidade	Privada com fins lucrativos	60036	Educação Presencial	1302603	Manaus	AM	28	28	46.1893	2.33998	46.0036	2.15046	2.19784	3
2023	5710	ENGENHARIA CIVIL	Bacharelado	322	UNIVERSIDADE PAULISTA	UNIP	Universidade	Privada com fins lucrativos	1160997	Educação Presencial	1302603	Manaus	AM	10	7	46.6	2.14286	19	0.341001	0.791465	1
2023	69	TECNOLOGIA EM RADIOLOGIA	Tecnológico	322	UNIVERSIDADE PAULISTA	UNIP	Universidade	Privada com fins lucrativos	99168	Educação Presencial	1302603	Manaus	AM	19	14	30.4643	0	28.9714	0	0	1
2023	36	FISIOTERAPIA	Bacharelado	322	UNIVERSIDADE PAULISTA	UNIP	Universidade	Privada com fins lucrativos	51386	Educação Presencial	1302603	Manaus	AM	42	34	43.2206	1.79221	49.3676	1.71083	1.73118	2
2023	5814	ENGENHARIA DE CONTROLE E AUTOMAÇÃO	Bacharelado	322	UNIVERSIDADE PAULISTA	UNIP	Universidade	Privada com fins lucrativos	60496	Educação Presencial	1302603	Manaus	AM	41	35	41.3571	1.35857	24.4857	0.522409	0.73145	1
2023	23	ENFERMAGEM	Bacharelado	322	UNIVERSIDADE PAULISTA	UNIP	Universidade	Privada com fins lucrativos	60030	Educação Presencial	1302603	Manaus	AM	87	79	37.6658	1.25456	46.9608	1.84019	1.69378	2
2023	95	TECNOLOGIA EM ESTÉTICA E COSMÉTICA	Tecnológico	322	UNIVERSIDADE PAULISTA	UNIP	Universidade	Privada com fins lucrativos	1399043	Educação Presencial	1302603	Manaus	AM	2	0						SC
2023	55	BIOMEDICINA	Bacharelado	322	UNIVERSIDADE PAULISTA	UNIP	Universidade	Privada com fins lucrativos	99120	Educação Presencial	1302603	Manaus	AM	70	62	40.8468	1.27361	30.1806	1.02949	1.09052	2
2023	5806	ENGENHARIA ELÉTRICA	Bacharelado	4	UNIVERSIDADE FEDERAL DO AMAZONAS	UFAM	Universidade	Pública Federal	118410	Educação Presencial	1302603	Manaus	AM	34	27	52.3778	2.83876	39.5519	2.97821	2.94335	3
2023	6008	ENGENHARIA QUÍMICA	Bacharelado	4	UNIVERSIDADE FEDERAL DO AMAZONAS	UFAM	Universidade	Pública Federal	122644	Educação Presencial	1302603	Manaus	AM	48	28	52.8964	2.60546	31.8714	2.29271	2.3709	3
2023	23	ENFERMAGEM	Bacharelado	4	UNIVERSIDADE FEDERAL DO AMAZONAS	UFAM	Universidade	Pública Federal	2133	Educação Presencial	1302603	Manaus	AM	35	33	59.8818	4.00524	65.0242	3.76224	3.82299	4
2023	6405	ENGENHARIA FLORESTAL	Bacharelado	4	UNIVERSIDADE FEDERAL DO AMAZONAS	UFAM	Universidade	Pública Federal	385	Educação Presencial	1302603	Manaus	AM	33	33	61.6303	4.8317	39.0273	1.92399	2.65092	3
2023	6208	ENGENHARIA DE PRODUÇÃO	Bacharelado	4	UNIVERSIDADE FEDERAL DO AMAZONAS	UFAM	Universidade	Pública Federal	84526	Educação Presencial	1302603	Manaus	AM	51	41	55.4244	3.07509	38.5171	2.99544	3.01536	4
2023	19	FARMÁCIA	Bacharelado	4	UNIVERSIDADE FEDERAL DO AMAZONAS	UFAM	Universidade	Pública Federal	390	Educação Presencial	1302603	Manaus	AM	25	23	56.0739	3.59061	59.5913	4.0216	3.91385	4
2023	36	FISIOTERAPIA	Bacharelado	4	UNIVERSIDADE FEDERAL DO AMAZONAS	UFAM	Universidade	Pública Federal	112290	Educação Presencial	1302603	Manaus	AM	27	27	61.8815	4.30923	69.7704	4.05072	4.11535	5
2023	51	ZOOTECNIA	Bacharelado	4	UNIVERSIDADE FEDERAL DO AMAZONAS	UFAM	Universidade	Pública Federal	65424	Educação Presencial	1302603	Manaus	AM	26	25	52.064	3.61895	50.048	1.61702	2.1175	3
2023	17	AGRONOMIA	Bacharelado	4	UNIVERSIDADE FEDERAL DO AMAZONAS	UFAM	Universidade	Pública Federal	399	Educação Presencial	1302603	Manaus	AM	44	43	52.9674	3.50653	55.8535	3.17411	3.25721	4
2023	5710	ENGENHARIA CIVIL	Bacharelado	4	UNIVERSIDADE FEDERAL DO AMAZONAS	UFAM	Universidade	Pública Federal	383	Educação Presencial	1302603	Manaus	AM	47	43	58.5907	3.64545	49.5767	3.50061	3.53682	4
2023	5902	ENGENHARIA MECÂNICA	Bacharelado	4	UNIVERSIDADE FEDERAL DO AMAZONAS	UFAM	Universidade	Pública Federal	122628	Educação Presencial	1302603	Manaus	AM	35	30	55.8033	3.31332	46.8033	3.69736	3.60135	4
2023	5806	ENGENHARIA ELÉTRICA	Bacharelado	4	UNIVERSIDADE FEDERAL DO AMAZONAS	UFAM	Universidade	Pública Federal	118412	Educação Presencial	1302603	Manaus	AM	44	29	57.7276	3.55927	33.8483	2.13945	2.49441	3
2023	21	ARQUITETURA E URBANISMO	Bacharelado	4	UNIVERSIDADE FEDERAL DO AMAZONAS	UFAM	Universidade	Pública Federal	122640	Educação Presencial	1302603	Manaus	AM	54	52	65.4808	4.02017	65.6135	3.74316	3.81241	4
2023	6002	ENGENHARIA DE ALIMENTOS	Bacharelado	4	UNIVERSIDADE FEDERAL DO AMAZONAS	UFAM	Universidade	Pública Federal	1167036	Educação Presencial	1302603	Manaus	AM	33	25	53.884	2.79128	38.844	1.37568	1.72958	2
2023	5806	ENGENHARIA ELÉTRICA	Bacharelado	4	UNIVERSIDADE FEDERAL DO AMAZONAS	UFAM	Universidade	Pública Federal	118408	Educação Presencial	1302603	Manaus	AM	23	19	56.6737	3.41733	29.6526	1.52245	1.99617	3
2023	6411	ENGENHARIA DE COMPUTAÇÃO I	Bacharelado	4	UNIVERSIDADE FEDERAL DO AMAZONAS	UFAM	Universidade	Pública Federal	84288	Educação Presencial	1302603	Manaus	AM	49	45	55.8578	2.94231	40.38	2.70926	2.76752	3
2023	12	MEDICINA	Bacharelado	4	UNIVERSIDADE FEDERAL DO AMAZONAS	UFAM	Universidade	Pública Federal	389	Educação Presencial	1302603	Manaus	AM	122	120	68.8983	3.25556	61.1025	2.04898	2.35063	3
2023	51	ZOOTECNIA	Bacharelado	4	UNIVERSIDADE FEDERAL DO AMAZONAS	UFAM	Universidade	Pública Federal	112108	Educação Presencial	1303403	Parintins	AM	23	21	48.7	3.00607	52.319	2.0294	2.27357	3
2023	95	TECNOLOGIA EM ESTÉTICA E COSMÉTICA	Tecnológico	15135	FACULDADE DE TECNOLOGIA SENAC AMAZONAS		Faculdade	Privada sem fins lucrativos	50017068	Educação Presencial	1303403	Parintins	AM	45	39	40.7487	2.28166	39.2667	1.90101	1.99617	3
2023	23	ENFERMAGEM	Bacharelado	43	FUNDAÇÃO UNIVERSIDADE DO ESTADO DE SANTA CATARINA	UDESC	Universidade	Pública Estadual	74136	Educação Presencial	1400100	Boa Vista	RR	41	40	49.965	2.77739	59.39	3.16273	3.06639	4
2023	55	BIOMEDICINA	Bacharelado	22628	CLARETIANO - FACULDADE DE BOA VISTA	CLARETIANOBV	Faculdade	Privada sem fins lucrativos	1413344	Educação Presencial	1400100	Boa Vista	RR	14	14	41.5786	1.37124	39.9143	2.05308	1.88262	2
2023	55	BIOMEDICINA	Bacharelado	18651	Unama Faculdade da Amazônia de Boa Vista	UNAMA	Faculdade	Privada com fins lucrativos	1389031	Educação Presencial	1400100	Boa Vista	RR	20	20	42.815	1.53619	35.3	1.56784	1.55993	2
2023	23	ENFERMAGEM	Bacharelado	18651	Unama Faculdade da Amazônia de Boa Vista	UNAMA	Faculdade	Privada com fins lucrativos	1389552	Educação Presencial	1400100	Boa Vista	RR	37	37	35.4054	0.974685	39.3054	1.02562	1.01288	2
2023	19	FARMÁCIA	Bacharelado	5520	FACULDADE CATHEDRAL	FACES	Faculdade	Privada com fins lucrativos	67586	Educação Presencial	1400100	Boa Vista	RR	45	44	41.3227	1.57529	30.7023	0.568269	0.820025	1
2023	36	FISIOTERAPIA	Bacharelado	5520	FACULDADE CATHEDRAL	FACES	Faculdade	Privada com fins lucrativos	67588	Educação Presencial	1400100	Boa Vista	RR	51	48	44.0063	1.89818	45.9813	1.32246	1.46639	2
2023	6	ODONTOLOGIA	Bacharelado	5520	FACULDADE CATHEDRAL	FACES	Faculdade	Privada com fins lucrativos	96461	Educação Presencial	1400100	Boa Vista	RR	71	71	40.3704	1.51589	38.4845	0.767095	0.954294	2
2023	12	MEDICINA	Bacharelado	5077	UNIVERSIDADE ESTADUAL DE RORAIMA	UERR	Universidade	Pública Estadual	1457006	Educação Presencial	1400100	Boa Vista	RR	25	24	65.8292	2.67983	68	3.27005	3.1225	4
2023	91	TECNOLOGIA EM GESTÃO HOSPITALAR	Tecnológico	3184	INSTITUTO FEDERAL DE EDUCAÇÃO, CIÊNCIA E TECNOLOGIA DE RORAIMA	IFRR	Instituto Federal de Educação, Ciência e Tecnologia	Pública Federal	91907	Educação Presencial	1400100	Boa Vista	RR	7	4	39.625	1.5	41.2	1.57609	1.55707	2
2023	17	AGRONOMIA	Bacharelado	2536	Instituto de Educação e Inovação	IEDi	Faculdade	Privada com fins lucrativos	83301	Educação Presencial	1400100	Boa Vista	RR	29	27	43.6593	2.08417	41.2259	1.25905	1.46533	2
2023	23	ENFERMAGEM	Bacharelado	2536	Instituto de Educação e Inovação	IEDi	Faculdade	Privada com fins lucrativos	110582	Educação Presencial	1400100	Boa Vista	RR	59	51	33.7216	0.766199	35.7588	0.64824	0.67773	1
2023	5806	ENGENHARIA ELÉTRICA	Bacharelado	1702	CENTRO UNIVERSITÁRIO ESTÁCIO DA AMAZÔNIA	ESTÁCIO AMAZÔNIA	Centro Universitário	Privada com fins lucrativos	1419844	Educação Presencial	1400100	Boa Vista	RR	12	11	47.2455	2.14754	31.7091	1.82487	1.90553	2
2023	21	ARQUITETURA E URBANISMO	Bacharelado	1702	CENTRO UNIVERSITÁRIO ESTÁCIO DA AMAZÔNIA	ESTÁCIO AMAZÔNIA	Centro Universitário	Privada com fins lucrativos	1443754	Educação Presencial	1400100	Boa Vista	RR	7	5	53.14	2.42906	52.72	2.13275	2.20683	3
2023	36	FISIOTERAPIA	Bacharelado	1702	CENTRO UNIVERSITÁRIO ESTÁCIO DA AMAZÔNIA	ESTÁCIO AMAZÔNIA	Centro Universitário	Privada com fins lucrativos	1443756	Educação Presencial	1400100	Boa Vista	RR	26	24	41.7958	1.60004	50.2792	1.81537	1.76154	2
2023	5	MEDICINA VETERINÁRIA	Bacharelado	1702	CENTRO UNIVERSITÁRIO ESTÁCIO DA AMAZÔNIA	ESTÁCIO AMAZÔNIA	Centro Universitário	Privada com fins lucrativos	1443760	Educação Presencial	1400100	Boa Vista	RR	51	46	41.1304	1.46787	37.5239	0.968145	1.09308	2
2023	55	BIOMEDICINA	Bacharelado	1702	CENTRO UNIVERSITÁRIO ESTÁCIO DA AMAZÔNIA	ESTÁCIO AMAZÔNIA	Centro Universitário	Privada com fins lucrativos	1502433	Educação Presencial	1400100	Boa Vista	RR	7	6	53.4167	2.95054	33.5167	1.3803	1.77286	2
2023	19	FARMÁCIA	Bacharelado	1702	CENTRO UNIVERSITÁRIO ESTÁCIO DA AMAZÔNIA	ESTÁCIO AMAZÔNIA	Centro Universitário	Privada com fins lucrativos	1502447	Educação Presencial	1400100	Boa Vista	RR	9	0						SC
2023	90	TECNOLOGIA EM AGRONEGÓCIOS	Tecnológico	1702	CENTRO UNIVERSITÁRIO ESTÁCIO DA AMAZÔNIA	ESTÁCIO AMAZÔNIA	Centro Universitário	Privada com fins lucrativos	88864	Educação Presencial	1400100	Boa Vista	RR	1	0						SC
2023	5710	ENGENHARIA CIVIL	Bacharelado	1702	CENTRO UNIVERSITÁRIO ESTÁCIO DA AMAZÔNIA	ESTÁCIO AMAZÔNIA	Centro Universitário	Privada com fins lucrativos	1185157	Educação Presencial	1400100	Boa Vista	RR	71	30	45.2533	1.9741	32.18	1.70294	1.77073	2
2023	23	ENFERMAGEM	Bacharelado	1702	CENTRO UNIVERSITÁRIO ESTÁCIO DA AMAZÔNIA	ESTÁCIO AMAZÔNIA	Centro Universitário	Privada com fins lucrativos	1361383	Educação Presencial	1400100	Boa Vista	RR	83	61	38.6869	1.38098	42.5869	1.37478	1.37633	2
2023	28	NUTRIÇÃO	Bacharelado	1702	CENTRO UNIVERSITÁRIO ESTÁCIO DA AMAZÔNIA	ESTÁCIO AMAZÔNIA	Centro Universitário	Privada com fins lucrativos	1376344	Educação Presencial	1400100	Boa Vista	RR	41	33	37.5697	1.13685	40.7879	1.43318	1.35909	2
2023	5806	ENGENHARIA ELÉTRICA	Bacharelado	789	UNIVERSIDADE FEDERAL DE RORAIMA	UFRR	Universidade	Pública Federal	1129168	Educação Presencial	1400100	Boa Vista	RR	22	22	48.5864	2.32813	33.8909	2.14572	2.19132	3
2023	23	ENFERMAGEM	Bacharelado	789	UNIVERSIDADE FEDERAL DE RORAIMA	UFRR	Universidade	Pública Federal	1161609	Educação Presencial	1400100	Boa Vista	RR	36	33	57.703	3.73548	62.7333	3.51848	3.57273	4
2023	5	MEDICINA VETERINÁRIA	Bacharelado	789	UNIVERSIDADE FEDERAL DE RORAIMA	UFRR	Universidade	Pública Federal	1186099	Educação Presencial	1400100	Boa Vista	RR	52	46	52.7348	3.01042	47.1043	2.29623	2.47478	3
2023	51	ZOOTECNIA	Bacharelado	789	UNIVERSIDADE FEDERAL DE RORAIMA	UFRR	Universidade	Pública Federal	97021	Educação Presencial	1400100	Boa Vista	RR	17	16	50.6125	3.3545	49.1375	1.45169	1.92739	2
2023	21	ARQUITETURA E URBANISMO	Bacharelado	789	UNIVERSIDADE FEDERAL DE RORAIMA	UFRR	Universidade	Pública Federal	97073	Educação Presencial	1400100	Boa Vista	RR	35	32	49.9031	2.01173	55.8281	2.52096	2.39365	3
2023	5710	ENGENHARIA CIVIL	Bacharelado	789	UNIVERSIDADE FEDERAL DE RORAIMA	UFRR	Universidade	Pública Federal	16901	Educação Presencial	1400100	Boa Vista	RR	34	28	55.3571	3.24024	52.5143	3.80416	3.66318	4
2023	17	AGRONOMIA	Bacharelado	789	UNIVERSIDADE FEDERAL DE RORAIMA	UFRR	Universidade	Pública Federal	16903	Educação Presencial	1400100	Boa Vista	RR	25	21	48.7524	2.86244	52.8619	2.78244	2.80244	3
2023	12	MEDICINA	Bacharelado	789	UNIVERSIDADE FEDERAL DE RORAIMA	UFRR	Universidade	Pública Federal	16904	Educação Presencial	1400100	Boa Vista	RR	64	61	63.6148	2.26444	68.9852	3.44447	3.14946	4
2023	17	AGRONOMIA	Bacharelado	3184	INSTITUTO FEDERAL DE EDUCAÇÃO, CIÊNCIA E TECNOLOGIA DE RORAIMA	IFRR	Instituto Federal de Educação, Ciência e Tecnologia	Pública Federal	1486984	Educação Presencial	1400209	Caracaraí	RR	18	18	42.1611	1.85525	46.9333	2.00627	1.96851	3
2023	17	AGRONOMIA	Bacharelado	5077	UNIVERSIDADE ESTADUAL DE RORAIMA	UERR	Universidade	Pública Estadual	98657	Educação Presencial	1400472	Rorainópolis	RR	8	8	40.625	1.62052	44.2625	1.6566	1.64758	2
2023	6405	ENGENHARIA FLORESTAL	Bacharelado	5077	UNIVERSIDADE ESTADUAL DE RORAIMA	UERR	Universidade	Pública Estadual	98618	Educação Presencial	1400472	Rorainópolis	RR	15	13	44.4462	2.07147	29.2846	0.636281	0.995078	2
2023	19	FARMÁCIA	Bacharelado	16898	FACULDADE DE EDUCAÇÃO E TECNOLOGIA DA AMAZÔNIA	FAM	Faculdade	Privada com fins lucrativos	1440342	Educação Presencial	1500107	Abaetetuba	PA	46	38	40.4526	1.45642	34.2632	0.993929	1.10955	2
2023	23	ENFERMAGEM	Bacharelado	16898	FACULDADE DE EDUCAÇÃO E TECNOLOGIA DA AMAZÔNIA	FAM	Faculdade	Privada com fins lucrativos	1405245	Educação Presencial	1500107	Abaetetuba	PA	53	50	39.392	1.46829	34.626	0.527701	0.762847	1
2023	6405	ENGENHARIA FLORESTAL	Bacharelado	569	UNIVERSIDADE FEDERAL DO PARÁ	UFPA	Universidade	Pública Federal	114894	Educação Presencial	1500602	Altamira	PA	31	27	44.1852	2.02955	28.8259	0.575655	0.939129	1
2023	6	ODONTOLOGIA	Bacharelado	22195	Instituto Serra Dourada		Faculdade	Privada com fins lucrativos	1389271	Educação Presencial	1500602	Altamira	PA	14	14	41.5	1.65387	42.05	1.25382	1.35383	2
2023	17	AGRONOMIA	Bacharelado	569	UNIVERSIDADE FEDERAL DO PARÁ	UFPA	Universidade	Pública Federal	53101	Educação Presencial	1500602	Altamira	PA	56	53	50.4434	3.12084	54.3962	2.98332	3.0177	4
2023	12	MEDICINA	Bacharelado	569	UNIVERSIDADE FEDERAL DO PARÁ	UFPA	Universidade	Pública Federal	1202539	Educação Presencial	1500602	Altamira	PA	28	27	69.4815	3.36495	62.0556	2.2177	2.50452	3
2023	55	BIOMEDICINA	Bacharelado	383	UNIVERSIDADE DA AMAZÔNIA	UNAMA	Universidade	Privada com fins lucrativos	1322833	Educação Presencial	1500800	Ananindeua	PA	61	57	47.2	2.12118	38.6281	1.91782	1.96866	3
2023	23	ENFERMAGEM	Bacharelado	3029	FACULDADE DA AMAZÔNIA	FAAM	Faculdade	Privada com fins lucrativos	1330736	Educação Presencial	1500800	Ananindeua	PA	24	24	38.95	1.41356	36.125	0.687203	0.868792	1
2023	28	NUTRIÇÃO	Bacharelado	3029	FACULDADE DA AMAZÔNIA	FAAM	Faculdade	Privada com fins lucrativos	1364934	Educação Presencial	1500800	Ananindeua	PA	16	15	39.04	1.34207	40.0267	1.32849	1.33189	2
2023	19	FARMÁCIA	Bacharelado	2350	ESCOLA SUPERIOR MADRE CELESTE	ESMAC	Faculdade	Privada com fins lucrativos	1332241	Educação Presencial	1500800	Ananindeua	PA	16	16	46.0375	2.21943	33.0812	0.852646	1.19434	2
2023	28	NUTRIÇÃO	Bacharelado	2350	ESCOLA SUPERIOR MADRE CELESTE	ESMAC	Faculdade	Privada com fins lucrativos	1305063	Educação Presencial	1500800	Ananindeua	PA	9	8	39.025	1.33998	39.95	1.31795	1.32345	2
2023	55	BIOMEDICINA	Bacharelado	2350	ESCOLA SUPERIOR MADRE CELESTE	ESMAC	Faculdade	Privada com fins lucrativos	1305231	Educação Presencial	1500800	Ananindeua	PA	9	8	41.975	1.42413	23.6875	0.34667	0.616034	1
2023	23	ENFERMAGEM	Bacharelado	2350	ESCOLA SUPERIOR MADRE CELESTE	ESMAC	Faculdade	Privada com fins lucrativos	5000042	Educação Presencial	1500800	Ananindeua	PA	14	11	41.1273	1.68314	48.8636	2.04267	1.95278	3
2023	28	NUTRIÇÃO	Bacharelado	383	UNIVERSIDADE DA AMAZÔNIA	UNAMA	Universidade	Privada com fins lucrativos	1322838	Educação Presencial	1500800	Ananindeua	PA	15	15	40.2867	1.51609	45.8867	2.13439	1.97981	3
2023	21	ARQUITETURA E URBANISMO	Bacharelado	383	UNIVERSIDADE DA AMAZÔNIA	UNAMA	Universidade	Privada com fins lucrativos	1330971	Educação Presencial	1500800	Ananindeua	PA	17	16	53.2437	2.44244	46.925	1.40895	1.66732	2
2023	36	FISIOTERAPIA	Bacharelado	383	UNIVERSIDADE DA AMAZÔNIA	UNAMA	Universidade	Privada com fins lucrativos	1323572	Educação Presencial	1500800	Ananindeua	PA	28	28	54.3	3.28662	56.2214	2.49686	2.6943	3
2023	19	FARMÁCIA	Bacharelado	383	UNIVERSIDADE DA AMAZÔNIA	UNAMA	Universidade	Privada com fins lucrativos	1323571	Educação Presencial	1500800	Ananindeua	PA	217	211	41.7905	1.6392	38.5142	1.50209	1.53637	2
2023	6	ODONTOLOGIA	Bacharelado	383	UNIVERSIDADE DA AMAZÔNIA	UNAMA	Universidade	Privada com fins lucrativos	1323567	Educação Presencial	1500800	Ananindeua	PA	22	22	44.8591	2.06417	45.7909	1.7645	1.83942	2
2023	23	ENFERMAGEM	Bacharelado	383	UNIVERSIDADE DA AMAZÔNIA	UNAMA	Universidade	Privada com fins lucrativos	1322812	Educação Presencial	1500800	Ananindeua	PA	260	233	44.1584	2.05844	44.9391	1.62507	1.73341	2
2023	6	ODONTOLOGIA	Bacharelado	383	UNIVERSIDADE DA AMAZÔNIA	UNAMA	Universidade	Privada com fins lucrativos	1323580	Educação Presencial	1501402	Belém	PA	27	24	46.55	2.27071	46.7625	1.89713	1.99053	3
2023	6	ODONTOLOGIA	Bacharelado	21877	FACULDADE INTEGRADA DA AMAZÔNIA	FINAMA	Faculdade	Privada com fins lucrativos	1442187	Educação Presencial	1501402	Belém	PA	40	37	41.927	1.70603	44.0243	1.52334	1.56901	2
2023	23	ENFERMAGEM	Bacharelado	21877	FACULDADE INTEGRADA DA AMAZÔNIA	FINAMA	Faculdade	Privada com fins lucrativos	1442189	Educação Presencial	1501402	Belém	PA	14	14	46.0357	2.29088	46.2214	1.76152	1.89386	2
2023	91	TECNOLOGIA EM GESTÃO HOSPITALAR	Tecnológico	21877	FACULDADE INTEGRADA DA AMAZÔNIA	FINAMA	Faculdade	Privada com fins lucrativos	1366944	Educação Presencial	1501402	Belém	PA	8	7	46.0143	2.45126	43.3571	1.96687	2.08797	3
2023	36	FISIOTERAPIA	Bacharelado	18077	Faculdade Cosmopolita		Faculdade	Privada com fins lucrativos	1208499	Educação Presencial	1501402	Belém	PA	45	39	47.9487	2.42995	51.8436	1.99479	2.10358	3
2023	55	BIOMEDICINA	Bacharelado	18077	Faculdade Cosmopolita		Faculdade	Privada com fins lucrativos	1208500	Educação Presencial	1501402	Belém	PA	26	25	38.44	0.952532	34.72	1.50685	1.36827	2
2023	19	FARMÁCIA	Bacharelado	18077	Faculdade Cosmopolita		Faculdade	Privada com fins lucrativos	1208501	Educação Presencial	1501402	Belém	PA	40	39	41.4	1.58585	43.7974	2.13363	1.99669	3
2023	23	ENFERMAGEM	Bacharelado	18077	Faculdade Cosmopolita		Faculdade	Privada com fins lucrativos	1208503	Educação Presencial	1501402	Belém	PA	57	53	39.566	1.48984	44.0868	1.53438	1.52325	2
2023	36	FISIOTERAPIA	Bacharelado	13982	CENTRO UNIVERSITÁRIO MAURÍCIO DE NASSAU DE BELÉM		Centro Universitário	Privada com fins lucrativos	1178770	Educação Presencial	1501402	Belém	PA	137	108	40.4694	1.42113	48.7815	1.64361	1.58799	2
2023	19	FARMÁCIA	Bacharelado	13982	CENTRO UNIVERSITÁRIO MAURÍCIO DE NASSAU DE BELÉM		Centro Universitário	Privada com fins lucrativos	1179191	Educação Presencial	1501402	Belém	PA	32	31	46.0226	2.21739	42.0065	1.91954	1.99401	3
2023	5710	ENGENHARIA CIVIL	Bacharelado	13982	CENTRO UNIVERSITÁRIO MAURÍCIO DE NASSAU DE BELÉM		Centro Universitário	Privada com fins lucrativos	1179365	Educação Presencial	1501402	Belém	PA	16	13	49.5615	2.51398	38.1923	2.32421	2.37165	3
2023	5902	ENGENHARIA MECÂNICA	Bacharelado	13982	CENTRO UNIVERSITÁRIO MAURÍCIO DE NASSAU DE BELÉM		Centro Universitário	Privada com fins lucrativos	1182884	Educação Presencial	1501402	Belém	PA	19	12	50.1667	2.61305	29	1.27761	1.61147	2
2023	23	ENFERMAGEM	Bacharelado	13982	CENTRO UNIVERSITÁRIO MAURÍCIO DE NASSAU DE BELÉM		Centro Universitário	Privada com fins lucrativos	1189026	Educação Presencial	1501402	Belém	PA	41	35	45.1057	2.17573	47.6971	1.91854	1.98284	3
2023	28	NUTRIÇÃO	Bacharelado	13982	CENTRO UNIVERSITÁRIO MAURÍCIO DE NASSAU DE BELÉM		Centro Universitário	Privada com fins lucrativos	1203326	Educação Presencial	1501402	Belém	PA	52	48	43.1771	1.91953	42.875	1.72021	1.77004	2
2023	6	ODONTOLOGIA	Bacharelado	13982	CENTRO UNIVERSITÁRIO MAURÍCIO DE NASSAU DE BELÉM		Centro Universitário	Privada com fins lucrativos	1280489	Educação Presencial	1501402	Belém	PA	20	18	47.2222	2.35282	49.4833	2.26856	2.28962	3
2023	55	BIOMEDICINA	Bacharelado	4450	CENTRO UNIVERSITÁRIO METROPOLITANO DA AMAZÔNIA	UNIFAMAZ	Centro Universitário	Privada com fins lucrativos	1081809	Educação Presencial	1501402	Belém	PA	8	8	55.4875	3.2268	67.9375	5	4.5567	5
2023	12	MEDICINA	Bacharelado	4450	CENTRO UNIVERSITÁRIO METROPOLITANO DA AMAZÔNIA	UNIFAMAZ	Centro Universitário	Privada com fins lucrativos	1171609	Educação Presencial	1501402	Belém	PA	117	117	62.2487	2.00819	63.6966	2.50822	2.38321	3
2023	5710	ENGENHARIA CIVIL	Bacharelado	4450	CENTRO UNIVERSITÁRIO METROPOLITANO DA AMAZÔNIA	UNIFAMAZ	Centro Universitário	Privada com fins lucrativos	1174856	Educação Presencial	1501402	Belém	PA	24	23	53.3957	2.99444	38.2696	2.3322	2.49776	3
2023	6208	ENGENHARIA DE PRODUÇÃO	Bacharelado	4450	CENTRO UNIVERSITÁRIO METROPOLITANO DA AMAZÔNIA	UNIFAMAZ	Centro Universitário	Privada com fins lucrativos	1174857	Educação Presencial	1501402	Belém	PA	8	8	55.75	3.11751	32.8625	2.31201	2.51339	3
2023	69	TECNOLOGIA EM RADIOLOGIA	Tecnológico	4450	CENTRO UNIVERSITÁRIO METROPOLITANO DA AMAZÔNIA	UNIFAMAZ	Centro Universitário	Privada com fins lucrativos	1187832	Educação Presencial	1501402	Belém	PA	10	9	54.0444	3.74458	55.9333	3.75963	3.75587	4
2023	21	ARQUITETURA E URBANISMO	Bacharelado	4450	CENTRO UNIVERSITÁRIO METROPOLITANO DA AMAZÔNIA	UNIFAMAZ	Centro Universitário	Privada com fins lucrativos	1257836	Educação Presencial	1501402	Belém	PA	18	18	55.3333	2.71185	57.7833	2.76517	2.75184	3
2023	6307	ENGENHARIA AMBIENTAL	Bacharelado	4450	CENTRO UNIVERSITÁRIO METROPOLITANO DA AMAZÔNIA	UNIFAMAZ	Centro Universitário	Privada com fins lucrativos	1258039	Educação Presencial	1501402	Belém	PA	5	5	54.64	2.41141	53.74	2.63861	2.58181	3
2023	6	ODONTOLOGIA	Bacharelado	4450	CENTRO UNIVERSITÁRIO METROPOLITANO DA AMAZÔNIA	UNIFAMAZ	Centro Universitário	Privada com fins lucrativos	1279596	Educação Presencial	1501402	Belém	PA	35	34	55.1471	3.32081	53.2529	2.78315	2.91756	3
2023	23	ENFERMAGEM	Bacharelado	4450	CENTRO UNIVERSITÁRIO METROPOLITANO DA AMAZÔNIA	UNIFAMAZ	Centro Universitário	Privada com fins lucrativos	105922	Educação Presencial	1501402	Belém	PA	51	48	57.0917	3.65978	60.525	3.2835	3.37757	4
2023	23	ENFERMAGEM	Bacharelado	3783	FACULDADE PARAENSE DE ENSINO	FAPEN	Faculdade	Privada com fins lucrativos	1081608	Educação Presencial	1501402	Belém	PA	12	12	35.9167	1.03799	37.1583	0.797155	0.857363	1
2023	36	FISIOTERAPIA	Bacharelado	3783	FACULDADE PARAENSE DE ENSINO	FAPEN	Faculdade	Privada com fins lucrativos	1332003	Educação Presencial	1501402	Belém	PA	7	6	41.8833	1.61184	40.1833	0.657528	0.896106	1
2023	23	ENFERMAGEM	Bacharelado	2911	FACULDADE PAN AMAZÔNICA	FAPAN	Faculdade	Privada com fins lucrativos	1069951	Educação Presencial	1501402	Belém	PA	5	4	38.875	1.40427	45.425	1.67678	1.60865	2
2023	23	ENFERMAGEM	Bacharelado	2745	CENTRO UNIVERSITÁRIO DA AMAZÔNIA	UNIESAMAZ	Centro Universitário	Privada com fins lucrativos	90615	Educação Presencial	1501402	Belém	PA	133	123	40.2911	1.5796	40.8976	1.19503	1.29117	2
2023	36	FISIOTERAPIA	Bacharelado	2745	CENTRO UNIVERSITÁRIO DA AMAZÔNIA	UNIESAMAZ	Centro Universitário	Privada com fins lucrativos	97097	Educação Presencial	1501402	Belém	PA	46	45	44.26	1.93241	50.7844	1.87332	1.88809	2
2023	6	ODONTOLOGIA	Bacharelado	2745	CENTRO UNIVERSITÁRIO DA AMAZÔNIA	UNIESAMAZ	Centro Universitário	Privada com fins lucrativos	99228	Educação Presencial	1501402	Belém	PA	129	125	43.4088	1.88702	37.4288	0.622979	0.938989	1
2023	19	FARMÁCIA	Bacharelado	2745	CENTRO UNIVERSITÁRIO DA AMAZÔNIA	UNIESAMAZ	Centro Universitário	Privada com fins lucrativos	117960	Educação Presencial	1501402	Belém	PA	174	171	35.1678	0.734408	30.3287	0.523607	0.576307	1
2023	27	FONOAUDIOLOGIA	Bacharelado	2745	CENTRO UNIVERSITÁRIO DA AMAZÔNIA	UNIESAMAZ	Centro Universitário	Privada com fins lucrativos	117970	Educação Presencial	1501402	Belém	PA	7	7	39.4286	1.23088	34.1857	0.651606	0.796425	1
2023	28	NUTRIÇÃO	Bacharelado	2745	CENTRO UNIVERSITÁRIO DA AMAZÔNIA	UNIESAMAZ	Centro Universitário	Privada com fins lucrativos	118540	Educação Presencial	1501402	Belém	PA	38	36	42.375	1.80758	40.85	1.44172	1.53318	2
2023	55	BIOMEDICINA	Bacharelado	2745	CENTRO UNIVERSITÁRIO DA AMAZÔNIA	UNIESAMAZ	Centro Universitário	Privada com fins lucrativos	120651	Educação Presencial	1501402	Belém	PA	22	20	41.105	1.30806	29.31	0.937932	1.03046	2
2023	21	ARQUITETURA E URBANISMO	Bacharelado	2745	CENTRO UNIVERSITÁRIO DA AMAZÔNIA	UNIESAMAZ	Centro Universitário	Privada com fins lucrativos	1365365	Educação Presencial	1501402	Belém	PA	9	9	48.6	1.84371	44.6889	1.12966	1.30817	2
2023	5	MEDICINA VETERINÁRIA	Bacharelado	2745	CENTRO UNIVERSITÁRIO DA AMAZÔNIA	UNIESAMAZ	Centro Universitário	Privada com fins lucrativos	1365366	Educação Presencial	1501402	Belém	PA	69	69	42.1029	1.59714	37.4261	0.954584	1.11522	2
2023	23	ENFERMAGEM	Bacharelado	2426	Centro Universitário Fibra	UNIFIBRA	Centro Universitário	Privada com fins lucrativos	1151647	Educação Presencial	1501402	Belém	PA	63	62	46.5403	2.35336	45.7387	1.71016	1.87096	2
2023	55	BIOMEDICINA	Bacharelado	2426	Centro Universitário Fibra	UNIFIBRA	Centro Universitário	Privada com fins lucrativos	1151648	Educação Presencial	1501402	Belém	PA	36	31	51.6387	2.71334	39.9161	2.05327	2.21829	3
2023	19	FARMÁCIA	Bacharelado	2426	Centro Universitário Fibra	UNIFIBRA	Centro Universitário	Privada com fins lucrativos	1154734	Educação Presencial	1501402	Belém	PA	18	18	51.4222	2.95509	46.5667	2.46466	2.58727	3
2023	28	NUTRIÇÃO	Bacharelado	2426	Centro Universitário Fibra	UNIFIBRA	Centro Universitário	Privada com fins lucrativos	1178812	Educação Presencial	1501402	Belém	PA	25	25	50.808	2.98467	46.928	2.2776	2.45436	3
2023	6	ODONTOLOGIA	Bacharelado	2426	Centro Universitário Fibra	UNIFIBRA	Centro Universitário	Privada com fins lucrativos	1322201	Educação Presencial	1501402	Belém	PA	48	47	53.6979	3.14379	52.9043	2.73555	2.83761	3
2023	91	TECNOLOGIA EM GESTÃO HOSPITALAR	Tecnológico	1813	INSTITUTO FEDERAL DE EDUCAÇÃO, CIÊNCIA E TECNOLOGIA DO PARÁ	IFPA	Instituto Federal de Educação, Ciência e Tecnologia	Pública Federal	1450435	Educação Presencial	1501402	Belém	PA	17	17	51.4588	3.26186	52.1353	3.55712	3.4833	4
2023	5814	ENGENHARIA DE CONTROLE E AUTOMAÇÃO	Bacharelado	1813	INSTITUTO FEDERAL DE EDUCAÇÃO, CIÊNCIA E TECNOLOGIA DO PARÁ	IFPA	Instituto Federal de Educação, Ciência e Tecnologia	Pública Federal	116304	Educação Presencial	1501402	Belém	PA	24	20	52.94	2.87208	44.455	3.35283	3.23265	4
2023	5814	ENGENHARIA DE CONTROLE E AUTOMAÇÃO	Bacharelado	1521	FACULDADE ESTÁCIO DE BELÉM - ESTÁCIO BELÉM	ESTÁCIO BELÉM	Faculdade	Privada com fins lucrativos	67514	Educação Presencial	1501402	Belém	PA	20	11	49.4273	2.41308	23.9636	0.44841	0.939577	1
2023	28	NUTRIÇÃO	Bacharelado	1521	FACULDADE ESTÁCIO DE BELÉM - ESTÁCIO BELÉM	ESTÁCIO BELÉM	Faculdade	Privada com fins lucrativos	1405045	Educação Presencial	1501402	Belém	PA	80	64	43.0859	1.90681	40.4406	1.38542	1.51577	2
2023	5902	ENGENHARIA MECÂNICA	Bacharelado	1521	FACULDADE ESTÁCIO DE BELÉM - ESTÁCIO BELÉM	ESTÁCIO BELÉM	Faculdade	Privada com fins lucrativos	1103541	Educação Presencial	1501402	Belém	PA	71	43	41.414	1.52567	29.0651	1.28646	1.34626	2
2023	5710	ENGENHARIA CIVIL	Bacharelado	1521	FACULDADE ESTÁCIO DE BELÉM - ESTÁCIO BELÉM	ESTÁCIO BELÉM	Faculdade	Privada com fins lucrativos	1138790	Educação Presencial	1501402	Belém	PA	54	28	46.2643	2.10079	31.925	1.67659	1.78264	2
2023	6208	ENGENHARIA DE PRODUÇÃO	Bacharelado	1521	FACULDADE ESTÁCIO DE BELÉM - ESTÁCIO BELÉM	ESTÁCIO BELÉM	Faculdade	Privada com fins lucrativos	1138815	Educação Presencial	1501402	Belém	PA	30	15	45.5067	1.78305	24.5	1.30129	1.42173	2
2023	21	ARQUITETURA E URBANISMO	Bacharelado	1521	FACULDADE ESTÁCIO DE BELÉM - ESTÁCIO BELÉM	ESTÁCIO BELÉM	Faculdade	Privada com fins lucrativos	1189583	Educação Presencial	1501402	Belém	PA	78	35	53.0657	2.41948	53.38	2.21519	2.26626	3
2023	5806	ENGENHARIA ELÉTRICA	Bacharelado	1521	FACULDADE ESTÁCIO DE BELÉM - ESTÁCIO BELÉM	ESTÁCIO BELÉM	Faculdade	Privada com fins lucrativos	112344	Educação Presencial	1501402	Belém	PA	67	42	44.05	1.71717	29.2762	1.46709	1.52961	2
2023	6208	ENGENHARIA DE PRODUÇÃO	Bacharelado	1423	Faculdade Ideal Wyden	Faci Wyden	Faculdade	Privada com fins lucrativos	1157257	Educação Presencial	1501402	Belém	PA	1	0						SC
2023	21	ARQUITETURA E URBANISMO	Bacharelado	1423	Faculdade Ideal Wyden	Faci Wyden	Faculdade	Privada com fins lucrativos	1157246	Educação Presencial	1501402	Belém	PA	59	23	52.1261	2.29834	57.0304	2.67113	2.57793	3
2023	5710	ENGENHARIA CIVIL	Bacharelado	1423	Faculdade Ideal Wyden	Faci Wyden	Faculdade	Privada com fins lucrativos	50801	Educação Presencial	1501402	Belém	PA	61	32	42.4562	1.62359	32.7906	1.76604	1.73043	2
2023	36	FISIOTERAPIA	Bacharelado	1423	Faculdade Ideal Wyden	Faci Wyden	Faculdade	Privada com fins lucrativos	1365298	Educação Presencial	1501402	Belém	PA	28	23	48.4522	2.49786	57.8565	2.68438	2.63775	3
2023	5814	ENGENHARIA DE CONTROLE E AUTOMAÇÃO	Bacharelado	1423	Faculdade Ideal Wyden	Faci Wyden	Faculdade	Privada com fins lucrativos	1321902	Educação Presencial	1501402	Belém	PA	1	0						SC
2023	6307	ENGENHARIA AMBIENTAL	Bacharelado	1423	Faculdade Ideal Wyden	Faci Wyden	Faculdade	Privada com fins lucrativos	1350827	Educação Presencial	1501402	Belém	PA	1	0						SC
2023	23	ENFERMAGEM	Bacharelado	1423	Faculdade Ideal Wyden	Faci Wyden	Faculdade	Privada com fins lucrativos	1365297	Educação Presencial	1501402	Belém	PA	19	4	42.525	1.8562	42.475	1.36288	1.48621	2
2023	5710	ENGENHARIA CIVIL	Bacharelado	792	CENTRO UNIVERSITÁRIO DO ESTADO DO PARÁ	CESUPA	Centro Universitário	Privada sem fins lucrativos	1452843	Educação Presencial	1501402	Belém	PA	21	21	56.7381	3.4133	45.5095	3.08033	3.16357	4
2023	36	FISIOTERAPIA	Bacharelado	792	CENTRO UNIVERSITÁRIO DO ESTADO DO PARÁ	CESUPA	Centro Universitário	Privada sem fins lucrativos	74092	Educação Presencial	1501402	Belém	PA	24	24	50.7833	2.81229	61.475	3.09937	3.0276	4
2023	23	ENFERMAGEM	Bacharelado	792	CENTRO UNIVERSITÁRIO DO ESTADO DO PARÁ	CESUPA	Centro Universitário	Privada sem fins lucrativos	92284	Educação Presencial	1501402	Belém	PA	24	24	47.9917	2.53306	55.2208	2.71911	2.67259	3
2023	6411	ENGENHARIA DE COMPUTAÇÃO I	Bacharelado	792	CENTRO UNIVERSITÁRIO DO ESTADO DO PARÁ	CESUPA	Centro Universitário	Privada sem fins lucrativos	1204829	Educação Presencial	1501402	Belém	PA	18	16	62.7188	3.86168	40.425	2.71485	3.00155	4
2023	19	FARMÁCIA	Bacharelado	792	CENTRO UNIVERSITÁRIO DO ESTADO DO PARÁ	CESUPA	Centro Universitário	Privada sem fins lucrativos	62191	Educação Presencial	1501402	Belém	PA	9	8	40.0125	1.39629	43.0625	2.04578	1.88341	2
2023	12	MEDICINA	Bacharelado	792	CENTRO UNIVERSITÁRIO DO ESTADO DO PARÁ	CESUPA	Centro Universitário	Privada sem fins lucrativos	98506	Educação Presencial	1501402	Belém	PA	147	143	67.8797	3.06448	69.5531	3.54501	3.42488	4
2023	6208	ENGENHARIA DE PRODUÇÃO	Bacharelado	792	CENTRO UNIVERSITÁRIO DO ESTADO DO PARÁ	CESUPA	Centro Universitário	Privada sem fins lucrativos	99583	Educação Presencial	1501402	Belém	PA	19	17	66.8706	4.56626	45.3235	3.8181	4.00514	5
2023	6	ODONTOLOGIA	Bacharelado	792	CENTRO UNIVERSITÁRIO DO ESTADO DO PARÁ	CESUPA	Centro Universitário	Privada sem fins lucrativos	18166	Educação Presencial	1501402	Belém	PA	26	26	58.1577	3.68855	51.5192	2.54648	2.832	3
2023	28	NUTRIÇÃO	Bacharelado	792	CENTRO UNIVERSITÁRIO DO ESTADO DO PARÁ	CESUPA	Centro Universitário	Privada sem fins lucrativos	55334	Educação Presencial	1501402	Belém	PA	3	1						SC
2023	21	ARQUITETURA E URBANISMO	Bacharelado	792	CENTRO UNIVERSITÁRIO DO ESTADO DO PARÁ	CESUPA	Centro Universitário	Privada sem fins lucrativos	1452844	Educação Presencial	1501402	Belém	PA	41	41	58.2488	3.08774	59.6976	3.00426	3.02513	4
2023	51	ZOOTECNIA	Bacharelado	590	UNIVERSIDADE FEDERAL RURAL DA AMAZÔNIA	UFRA	Universidade	Pública Federal	22000	Educação Presencial	1501402	Belém	PA	52	46	53.6804	3.91344	49.4587	1.51001	2.11087	3
2023	6307	ENGENHARIA AMBIENTAL	Bacharelado	590	UNIVERSIDADE FEDERAL RURAL DA AMAZÔNIA	UFRA	Universidade	Pública Federal	1180610	Educação Presencial	1501402	Belém	PA	54	43	54.5814	2.40496	53.3581	2.59687	2.54889	3
2023	17	AGRONOMIA	Bacharelado	590	UNIVERSIDADE FEDERAL RURAL DA AMAZÔNIA	UFRA	Universidade	Pública Federal	14557	Educação Presencial	1501402	Belém	PA	105	98	53.4694	3.58323	51.8449	2.6493	2.88278	3
2023	6405	ENGENHARIA FLORESTAL	Bacharelado	590	UNIVERSIDADE FEDERAL RURAL DA AMAZÔNIA	UFRA	Universidade	Pública Federal	14558	Educação Presencial	1501402	Belém	PA	40	34	55.1618	3.79268	34.4971	1.32522	1.94209	2
2023	5	MEDICINA VETERINÁRIA	Bacharelado	590	UNIVERSIDADE FEDERAL RURAL DA AMAZÔNIA	UFRA	Universidade	Pública Federal	14559	Educação Presencial	1501402	Belém	PA	106	99	57.9384	3.70212	46.6929	2.2392	2.60493	3
2023	19	FARMÁCIA	Bacharelado	569	UNIVERSIDADE FEDERAL DO PARÁ	UFPA	Universidade	Pública Federal	52003	Educação Presencial	1501402	Belém	PA	60	55	61.1473	4.28374	53.9655	3.3491	3.58276	4
2023	36	FISIOTERAPIA	Bacharelado	569	UNIVERSIDADE FEDERAL DO PARÁ	UFPA	Universidade	Pública Federal	1113541	Educação Presencial	1501402	Belém	PA	27	27	56.9963	3.65031	68.0704	3.85576	3.80439	4
2023	6307	ENGENHARIA AMBIENTAL	Bacharelado	569	UNIVERSIDADE FEDERAL DO PARÁ	UFPA	Universidade	Pública Federal	1113574	Educação Presencial	1501402	Belém	PA	63	53	56.2075	2.58396	55.0792	2.785	2.73474	3
2023	6002	ENGENHARIA DE ALIMENTOS	Bacharelado	569	UNIVERSIDADE FEDERAL DO PARÁ	UFPA	Universidade	Pública Federal	21850	Educação Presencial	1501402	Belém	PA	33	32	52.1875	2.45144	37.9562	1.20938	1.5199	2
2023	5902	ENGENHARIA MECÂNICA	Bacharelado	569	UNIVERSIDADE FEDERAL DO PARÁ	UFPA	Universidade	Pública Federal	12003	Educação Presencial	1501402	Belém	PA	79	64	58.7844	3.68366	41.0547	2.91603	3.10794	4
2023	21	ARQUITETURA E URBANISMO	Bacharelado	569	UNIVERSIDADE FEDERAL DO PARÁ	UFPA	Universidade	Pública Federal	12002	Educação Presencial	1501402	Belém	PA	144	137	62.8496	3.68093	64.9555	3.66097	3.66596	4
2023	28	NUTRIÇÃO	Bacharelado	569	UNIVERSIDADE FEDERAL DO PARÁ	UFPA	Universidade	Pública Federal	12018	Educação Presencial	1501402	Belém	PA	82	74	57.9986	3.98835	54.9257	3.37747	3.53019	4
2023	6008	ENGENHARIA QUÍMICA	Bacharelado	569	UNIVERSIDADE FEDERAL DO PARÁ	UFPA	Universidade	Pública Federal	12006	Educação Presencial	1501402	Belém	PA	36	31	51.7677	2.4396	30.3	2.07061	2.16285	3
2023	5710	ENGENHARIA CIVIL	Bacharelado	569	UNIVERSIDADE FEDERAL DO PARÁ	UFPA	Universidade	Pública Federal	12001	Educação Presencial	1501402	Belém	PA	153	127	60.2748	3.85649	48.5764	3.39724	3.51205	4
2023	5806	ENGENHARIA ELÉTRICA	Bacharelado	569	UNIVERSIDADE FEDERAL DO PARÁ	UFPA	Universidade	Pública Federal	12004	Educação Presencial	1501402	Belém	PA	126	112	56.1054	3.34079	40.892	3.17529	3.21666	4
2023	23	ENFERMAGEM	Bacharelado	569	UNIVERSIDADE FEDERAL DO PARÁ	UFPA	Universidade	Pública Federal	12013	Educação Presencial	1501402	Belém	PA	32	30	59.0333	3.90019	60.61	3.29254	3.44446	4
2023	55	BIOMEDICINA	Bacharelado	569	UNIVERSIDADE FEDERAL DO PARÁ	UFPA	Universidade	Pública Federal	12014	Educação Presencial	1501402	Belém	PA	37	35	61.6	4.04226	54.8686	3.62567	3.72982	4
2023	12	MEDICINA	Bacharelado	569	UNIVERSIDADE FEDERAL DO PARÁ	UFPA	Universidade	Pública Federal	12015	Educação Presencial	1501402	Belém	PA	168	163	71.481	3.74002	61.7178	2.15791	2.55344	3
2023	6	ODONTOLOGIA	Bacharelado	569	UNIVERSIDADE FEDERAL DO PARÁ	UFPA	Universidade	Pública Federal	12017	Educação Presencial	1501402	Belém	PA	93	93	53.4151	3.10925	51.4602	2.53842	2.68113	3
2023	55	BIOMEDICINA	Bacharelado	383	UNIVERSIDADE DA AMAZÔNIA	UNAMA	Universidade	Privada com fins lucrativos	1536441	Educação Presencial	1501402	Belém	PA	15	13	53.8692	3.01091	38.0923	1.86148	2.14884	3
2023	21	ARQUITETURA E URBANISMO	Bacharelado	383	UNIVERSIDADE DA AMAZÔNIA	UNAMA	Universidade	Privada com fins lucrativos	1421943	Educação a Distância	1501402	Belém	PA	8	4	47.125	1.65354	48.8	1.64314	1.64574	2
2023	55	BIOMEDICINA	Bacharelado	383	UNIVERSIDADE DA AMAZÔNIA	UNAMA	Universidade	Privada com fins lucrativos	1422033	Educação a Distância	1501402	Belém	PA	96	67	38.5642	0.969098	26.3701	0.628777	0.713857	1
2023	19	FARMÁCIA	Bacharelado	383	UNIVERSIDADE DA AMAZÔNIA	UNAMA	Universidade	Privada com fins lucrativos	1422067	Educação a Distância	1501402	Belém	PA	109	36	40.7139	1.49211	31.7306	0.691187	0.891419	1
2023	92	TECNOLOGIA EM GESTÃO AMBIENTAL	Tecnológico	383	UNIVERSIDADE DA AMAZÔNIA	UNAMA	Universidade	Privada com fins lucrativos	1422069	Educação a Distância	1501402	Belém	PA	20	7	48.3	2.56878	45.4429	2.49079	2.51029	3
2023	95	TECNOLOGIA EM ESTÉTICA E COSMÉTICA	Tecnológico	383	UNIVERSIDADE DA AMAZÔNIA	UNAMA	Universidade	Privada com fins lucrativos	1422066	Educação a Distância	1501402	Belém	PA	177	122	32.5451	1.1859	32.0787	0.990452	1.03931	2
2023	95	TECNOLOGIA EM ESTÉTICA E COSMÉTICA	Tecnológico	383	UNIVERSIDADE DA AMAZÔNIA	UNAMA	Universidade	Privada com fins lucrativos	1173137	Educação Presencial	1501402	Belém	PA	34	33	44.3636	2.76451	45.3606	2.67297	2.69586	3
2023	5806	ENGENHARIA ELÉTRICA	Bacharelado	383	UNIVERSIDADE DA AMAZÔNIA	UNAMA	Universidade	Privada com fins lucrativos	1313831	Educação Presencial	1501402	Belém	PA	12	6	59.9167	3.8541	36.0667	2.46569	2.81279	3
2023	36	FISIOTERAPIA	Bacharelado	383	UNIVERSIDADE DA AMAZÔNIA	UNAMA	Universidade	Privada com fins lucrativos	21599	Educação Presencial	1501402	Belém	PA	53	48	50.0521	2.71366	57.8292	2.68124	2.68935	3
2023	21	ARQUITETURA E URBANISMO	Bacharelado	383	UNIVERSIDADE DA AMAZÔNIA	UNAMA	Universidade	Privada com fins lucrativos	8062	Educação Presencial	1501402	Belém	PA	64	32	56.2156	2.8256	56.5	2.60488	2.66006	3
2023	5710	ENGENHARIA CIVIL	Bacharelado	383	UNIVERSIDADE DA AMAZÔNIA	UNAMA	Universidade	Privada com fins lucrativos	8063	Educação Presencial	1501402	Belém	PA	49	20	55.125	3.21115	33.77	1.86724	2.20322	3
2023	6208	ENGENHARIA DE PRODUÇÃO	Bacharelado	383	UNIVERSIDADE DA AMAZÔNIA	UNAMA	Universidade	Privada com fins lucrativos	1422057	Educação a Distância	1501402	Belém	PA	5	3	40.6667	1.15251	35	2.57036	2.2159	3
2023	91	TECNOLOGIA EM GESTÃO HOSPITALAR	Tecnológico	383	UNIVERSIDADE DA AMAZÔNIA	UNAMA	Universidade	Privada com fins lucrativos	1422073	Educação a Distância	1501402	Belém	PA	21	13	49.9385	3.0355	46.2	2.48188	2.62029	3
2023	23	ENFERMAGEM	Bacharelado	383	UNIVERSIDADE DA AMAZÔNIA	UNAMA	Universidade	Privada com fins lucrativos	107224	Educação Presencial	1501402	Belém	PA	87	70	48.9486	2.65154	45.4129	1.67548	1.9195	2
2023	28	NUTRIÇÃO	Bacharelado	383	UNIVERSIDADE DA AMAZÔNIA	UNAMA	Universidade	Privada com fins lucrativos	107227	Educação Presencial	1501402	Belém	PA	35	34	52.2235	3.18225	47.9912	2.42381	2.61342	3
2023	23	ENFERMAGEM	Bacharelado	383	UNIVERSIDADE DA AMAZÔNIA	UNAMA	Universidade	Privada com fins lucrativos	1476005	Educação Presencial	1501402	Belém	PA	12	11	41.5	1.72929	36.8364	0.762896	1.00449	2
2023	28	NUTRIÇÃO	Bacharelado	383	UNIVERSIDADE DA AMAZÔNIA	UNAMA	Universidade	Privada com fins lucrativos	1422097	Educação a Distância	1501402	Belém	PA	30	23	55.8174	3.68388	43.3478	1.78523	2.25989	3
2023	27	FONOAUDIOLOGIA	Bacharelado	383	UNIVERSIDADE DA AMAZÔNIA	UNAMA	Universidade	Privada com fins lucrativos	18309	Educação Presencial	1501402	Belém	PA	32	32	51.5156	2.92196	40.4625	1.66991	1.98292	3
2023	55	BIOMEDICINA	Bacharelado	383	UNIVERSIDADE DA AMAZÔNIA	UNAMA	Universidade	Privada com fins lucrativos	1313826	Educação Presencial	1501402	Belém	PA	67	59	48.2932	2.26703	36.8678	1.73271	1.86629	2
2023	19	FARMÁCIA	Bacharelado	383	UNIVERSIDADE DA AMAZÔNIA	UNAMA	Universidade	Privada com fins lucrativos	1313827	Educação Presencial	1501402	Belém	PA	50	44	46.9841	2.34875	37.2386	1.34961	1.5994	2
2023	6208	ENGENHARIA DE PRODUÇÃO	Bacharelado	383	UNIVERSIDADE DA AMAZÔNIA	UNAMA	Universidade	Privada com fins lucrativos	71623	Educação Presencial	1501402	Belém	PA	16	5	51.9	2.61595	26.46	1.53819	1.80763	2
2023	5	MEDICINA VETERINÁRIA	Bacharelado	383	UNIVERSIDADE DA AMAZÔNIA	UNAMA	Universidade	Privada com fins lucrativos	1313832	Educação Presencial	1501402	Belém	PA	84	76	49.6987	2.60683	45.4842	2.07164	2.20544	3
2023	92	TECNOLOGIA EM GESTÃO AMBIENTAL	Tecnológico	1813	INSTITUTO FEDERAL DE EDUCAÇÃO, CIÊNCIA E TECNOLOGIA DO PARÁ	IFPA	Instituto Federal de Educação, Ciência e Tecnologia	Pública Federal	1155843	Educação Presencial	1501709	Bragança	PA	22	18	41.7944	1.65559	45.1389	2.44959	2.25109	3
2023	92	TECNOLOGIA EM GESTÃO AMBIENTAL	Tecnológico	1813	INSTITUTO FEDERAL DE EDUCAÇÃO, CIÊNCIA E TECNOLOGIA DO PARÁ	IFPA	Instituto Federal de Educação, Ciência e Tecnologia	Pública Federal	1501515	Educação Presencial	1501808	Breves	PA	12	9	43.7444	1.92932	35.6778	1.16719	1.35772	2
2023	17	AGRONOMIA	Bacharelado	569	UNIVERSIDADE FEDERAL DO PARÁ	UFPA	Universidade	Pública Federal	1179151	Educação Presencial	1502103	Cametá	PA	43	39	48.6821	2.85169	47.7538	2.11369	2.29819	3
2023	6307	ENGENHARIA AMBIENTAL	Bacharelado	590	UNIVERSIDADE FEDERAL RURAL DA AMAZÔNIA	UFRA	Universidade	Pública Federal	1270677	Educação Presencial	1502202	Capanema	PA	17	17	53.7118	2.30923	46.2353	1.81831	1.94104	2
2023	17	AGRONOMIA	Bacharelado	590	UNIVERSIDADE FEDERAL RURAL DA AMAZÔNIA	UFRA	Universidade	Pública Federal	1189920	Educação Presencial	1502202	Capanema	PA	13	13	45.0462	2.2961	50.0769	2.41783	2.3874	3
2023	6405	ENGENHARIA FLORESTAL	Bacharelado	590	UNIVERSIDADE FEDERAL RURAL DA AMAZÔNIA	UFRA	Universidade	Pública Federal	1270679	Educação Presencial	1502301	Capitão Poço	PA	26	20	45.655	2.26564	27.36	0.3819	0.852836	1
2023	17	AGRONOMIA	Bacharelado	590	UNIVERSIDADE FEDERAL RURAL DA AMAZÔNIA	UFRA	Universidade	Pública Federal	113563	Educação Presencial	1502301	Capitão Poço	PA	39	31	47.7129	2.7036	49.3903	2.32794	2.42185	3
2023	5	MEDICINA VETERINÁRIA	Bacharelado	569	UNIVERSIDADE FEDERAL DO PARÁ	UFPA	Universidade	Pública Federal	53202	Educação Presencial	1502400	Castanhal	PA	11	9	61.5556	4.18295	59.4	4.00072	4.04628	5
2023	36	FISIOTERAPIA	Bacharelado	4915	FACULDADE ESTÁCIO DE CASTANHAL	ESTÁCIO CASTANHAL	Faculdade	Privada com fins lucrativos	1453641	Educação Presencial	1502400	Castanhal	PA	45	41	46.2707	2.20362	53.0805	2.13664	2.15339	3
2023	23	ENFERMAGEM	Bacharelado	4915	FACULDADE ESTÁCIO DE CASTANHAL	ESTÁCIO CASTANHAL	Faculdade	Privada com fins lucrativos	1127033	Educação Presencial	1502400	Castanhal	PA	83	70	37.8957	1.28302	41.5386	1.26324	1.26818	2
2023	5710	ENGENHARIA CIVIL	Bacharelado	4915	FACULDADE ESTÁCIO DE CASTANHAL	ESTÁCIO CASTANHAL	Faculdade	Privada com fins lucrativos	1258643	Educação Presencial	1502400	Castanhal	PA	33	16	38.7062	1.15367	28.3	1.302	1.26492	2
2023	19	FARMÁCIA	Bacharelado	4915	FACULDADE ESTÁCIO DE CASTANHAL	ESTÁCIO CASTANHAL	Faculdade	Privada com fins lucrativos	1258644	Educação Presencial	1502400	Castanhal	PA	73	64	43.2625	1.84031	32.3469	0.764861	1.03372	2
2023	6002	ENGENHARIA DE ALIMENTOS	Bacharelado	1813	INSTITUTO FEDERAL DE EDUCAÇÃO, CIÊNCIA E TECNOLOGIA DO PARÁ	IFPA	Instituto Federal de Educação, Ciência e Tecnologia	Pública Federal	1398945	Educação Presencial	1502400	Castanhal	PA	18	17	50.6471	2.14285	35.0765	0.669944	1.03817	2
2023	17	AGRONOMIA	Bacharelado	1813	INSTITUTO FEDERAL DE EDUCAÇÃO, CIÊNCIA E TECNOLOGIA DO PARÁ	IFPA	Instituto Federal de Educação, Ciência e Tecnologia	Pública Federal	1122910	Educação Presencial	1502400	Castanhal	PA	36	34	49.4588	2.97039	50.9441	2.53137	2.64112	3
2023	6411	ENGENHARIA DE COMPUTAÇÃO I	Bacharelado	569	UNIVERSIDADE FEDERAL DO PARÁ	UFPA	Universidade	Pública Federal	1191240	Educação Presencial	1502400	Castanhal	PA	42	38	53.5921	2.63872	29.9658	1.41678	1.72227	2
2023	92	TECNOLOGIA EM GESTÃO AMBIENTAL	Tecnológico	1813	INSTITUTO FEDERAL DE EDUCAÇÃO, CIÊNCIA E TECNOLOGIA DO PARÁ	IFPA	Instituto Federal de Educação, Ciência e Tecnologia	Pública Federal	1153899	Educação Presencial	1502707	Conceição do Araguaia	PA	22	19	40.4789	1.47094	39.5947	1.69811	1.64131	2
2023	17	AGRONOMIA	Bacharelado	1813	INSTITUTO FEDERAL DE EDUCAÇÃO, CIÊNCIA E TECNOLOGIA DO PARÁ	IFPA	Instituto Federal de Educação, Ciência e Tecnologia	Pública Federal	1153898	Educação Presencial	1502707	Conceição do Araguaia	PA	68	64	40.6219	1.62004	46.7422	1.98124	1.89094	2
2023	36	FISIOTERAPIA	Bacharelado	2079	FACULDADE DE ITAITUBA	FAI	Faculdade	Privada com fins lucrativos	1364604	Educação Presencial	1503606	Itaituba	PA	51	45	40.8622	1.47411	48.1689	1.57335	1.54854	2
2023	5710	ENGENHARIA CIVIL	Bacharelado	15059	UNIVERSIDADE FEDERAL DO OESTE DO PARÁ	UFOPA	Universidade	Pública Federal	1397675	Educação Presencial	1503606	Itaituba	PA	29	29	50.2207	2.59658	40.2724	2.53916	2.55351	3
2023	23	ENFERMAGEM	Bacharelado	2079	FACULDADE DE ITAITUBA	FAI	Faculdade	Privada com fins lucrativos	1118074	Educação Presencial	1503606	Itaituba	PA	57	45	36.4044	1.09838	31.4289	0.18751	0.415228	1
2023	19	FARMÁCIA	Bacharelado	2079	FACULDADE DE ITAITUBA	FAI	Faculdade	Privada com fins lucrativos	1177909	Educação Presencial	1503606	Itaituba	PA	19	18	39.3222	1.30198	33.6444	0.919969	1.01547	2
2023	95	TECNOLOGIA EM ESTÉTICA E COSMÉTICA	Tecnológico	2079	FACULDADE DE ITAITUBA	FAI	Faculdade	Privada com fins lucrativos	1189177	Educação Presencial	1503606	Itaituba	PA	9	7	38.6857	2.00611	40.8429	2.10068	2.07703	3
2023	17	AGRONOMIA	Bacharelado	15059	UNIVERSIDADE FEDERAL DO OESTE DO PARÁ	UFOPA	Universidade	Pública Federal	1395911	Educação Presencial	1503903	Juruti	PA	15	14	42.5857	1.92013	49.1071	2.29087	2.19818	3
2023	92	TECNOLOGIA EM GESTÃO AMBIENTAL	Tecnológico	1813	INSTITUTO FEDERAL DE EDUCAÇÃO, CIÊNCIA E TECNOLOGIA DO PARÁ	IFPA	Instituto Federal de Educação, Ciência e Tecnologia	Pública Federal	1403963	Educação Presencial	1504208	Marabá	PA	22	15	46.1467	2.26652	44.9733	2.42714	2.38699	3
2023	5902	ENGENHARIA MECÂNICA	Bacharelado	19323	FACULDADE ANHANGUERA DE MARABÁ		Faculdade	Privada com fins lucrativos	1287847	Educação Presencial	1504208	Marabá	PA	3	3	35.5333	0.795097	27.2667	1.04202	0.98029	2
2023	5710	ENGENHARIA CIVIL	Bacharelado	19323	FACULDADE ANHANGUERA DE MARABÁ		Faculdade	Privada com fins lucrativos	1287848	Educação Presencial	1504208	Marabá	PA	2	2	69.4	5	27.4	1.209	2.15675	3
2023	6411	ENGENHARIA DE COMPUTAÇÃO I	Bacharelado	18440	UNIVERSIDADE FEDERAL DO SUL E SUDESTE DO PARÁ	UNIFESSPA	Universidade	Pública Federal	1262277	Educação Presencial	1504208	Marabá	PA	26	24	53.9	2.67997	37.4417	2.34459	2.42844	3
2023	5710	ENGENHARIA CIVIL	Bacharelado	18440	UNIVERSIDADE FEDERAL DO SUL E SUDESTE DO PARÁ	UNIFESSPA	Universidade	Pública Federal	1262444	Educação Presencial	1504208	Marabá	PA	29	26	55.9462	3.31405	37.1077	2.21214	2.48762	3
2023	5902	ENGENHARIA MECÂNICA	Bacharelado	18440	UNIVERSIDADE FEDERAL DO SUL E SUDESTE DO PARÁ	UNIFESSPA	Universidade	Pública Federal	1262450	Educação Presencial	1504208	Marabá	PA	18	13	57.0846	3.4725	34.1615	1.97914	2.35248	3
2023	5806	ENGENHARIA ELÉTRICA	Bacharelado	18440	UNIVERSIDADE FEDERAL DO SUL E SUDESTE DO PARÁ	UNIFESSPA	Universidade	Pública Federal	1262452	Educação Presencial	1504208	Marabá	PA	33	26	46.4192	2.03626	31.9423	1.85916	1.90344	2
2023	6008	ENGENHARIA QUÍMICA	Bacharelado	18440	UNIVERSIDADE FEDERAL DO SUL E SUDESTE DO PARÁ	UNIFESSPA	Universidade	Pública Federal	1262454	Educação Presencial	1504208	Marabá	PA	26	25	57.972	3.35134	31.264	2.20686	2.49298	3
2023	17	AGRONOMIA	Bacharelado	18440	UNIVERSIDADE FEDERAL DO SUL E SUDESTE DO PARÁ	UNIFESSPA	Universidade	Pública Federal	53243	Educação Presencial	1504208	Marabá	PA	67	58	45.6672	2.39101	44.3672	1.67031	1.85049	2
2023	23	ENFERMAGEM	Bacharelado	13728	FACULDADE DOS CARAJÁS		Faculdade	Privada com fins lucrativos	1172728	Educação Presencial	1504208	Marabá	PA	21	18	45.4333	2.2163	51.5722	2.33087	2.30223	3
2023	5710	ENGENHARIA CIVIL	Bacharelado	4452	CENTRO UNIVERSITÁRIO ANHANGUERA DE MARABÁ		Centro Universitário	Privada com fins lucrativos	1110071	Educação Presencial	1504208	Marabá	PA	4	4	38.975	1.18734	23.475	0.803419	0.8994	1
2023	5	MEDICINA VETERINÁRIA	Bacharelado	4452	CENTRO UNIVERSITÁRIO ANHANGUERA DE MARABÁ		Centro Universitário	Privada com fins lucrativos	1473546	Educação Presencial	1504208	Marabá	PA	20	20	40.675	1.40733	40.52	1.38348	1.38944	2
2023	36	FISIOTERAPIA	Bacharelado	4452	CENTRO UNIVERSITÁRIO ANHANGUERA DE MARABÁ		Centro Universitário	Privada com fins lucrativos	5000528	Educação Presencial	1504208	Marabá	PA	13	13	51.3077	2.88302	55.8154	2.45029	2.55847	3
2023	5902	ENGENHARIA MECÂNICA	Bacharelado	4452	CENTRO UNIVERSITÁRIO ANHANGUERA DE MARABÁ		Centro Universitário	Privada com fins lucrativos	1174543	Educação Presencial	1504208	Marabá	PA	2	2	42.35	1.64196	34.8	2.06592	1.95993	3
2023	23	ENFERMAGEM	Bacharelado	4452	CENTRO UNIVERSITÁRIO ANHANGUERA DE MARABÁ		Centro Universitário	Privada com fins lucrativos	1261417	Educação Presencial	1504208	Marabá	PA	5	3	36.3667	1.0937	41.9667	1.30879	1.25502	2
2023	17	AGRONOMIA	Bacharelado	590	UNIVERSIDADE FEDERAL RURAL DA AMAZÔNIA	UFRA	Universidade	Pública Federal	113565	Educação Presencial	1505502	Paragominas	PA	56	48	42.7208	1.94078	44.1229	1.63833	1.71394	2
2023	5710	ENGENHARIA CIVIL	Bacharelado	19783	FACULDADE ANHANGUERA DE PARAGOMINAS	FPP	Faculdade	Privada com fins lucrativos	1305542	Educação Presencial	1505502	Paragominas	PA	14	14	49.4429	2.4991	30.0786	1.48579	1.73912	2
2023	6208	ENGENHARIA DE PRODUÇÃO	Bacharelado	19783	FACULDADE ANHANGUERA DE PARAGOMINAS	FPP	Faculdade	Privada com fins lucrativos	1305544	Educação Presencial	1505502	Paragominas	PA	7	4	47.575	2.0525	20.775	0.851079	1.15143	2
2023	5902	ENGENHARIA MECÂNICA	Bacharelado	19783	FACULDADE ANHANGUERA DE PARAGOMINAS	FPP	Faculdade	Privada com fins lucrativos	1305545	Educação Presencial	1505502	Paragominas	PA	8	8	41.375	1.52083	34.25	1.99117	1.87358	2
2023	6405	ENGENHARIA FLORESTAL	Bacharelado	590	UNIVERSIDADE FEDERAL RURAL DA AMAZÔNIA	UFRA	Universidade	Pública Federal	1168552	Educação Presencial	1505502	Paragominas	PA	31	30	46.5267	2.40565	29.81	0.705722	1.13071	2
2023	51	ZOOTECNIA	Bacharelado	590	UNIVERSIDADE FEDERAL RURAL DA AMAZÔNIA	UFRA	Universidade	Pública Federal	1270701	Educação Presencial	1505502	Paragominas	PA	42	38	47.1053	2.71553	50.8474	1.76217	2.00051	3
2023	6208	ENGENHARIA DE PRODUÇÃO	Bacharelado	590	UNIVERSIDADE FEDERAL RURAL DA AMAZÔNIA	UFRA	Universidade	Pública Federal	1270724	Educação Presencial	1505536	Parauapebas	PA	57	46	51.887	2.61425	28.5543	1.79132	1.99705	3
2023	5902	ENGENHARIA MECÂNICA	Bacharelado	19788	FACULDADE ANHANGUERA DE PARAUAPEBAS		Faculdade	Privada com fins lucrativos	1385227	Educação Presencial	1505536	Parauapebas	PA	2	2	17.5	0	26.6	0.95141	0.713558	1
2023	5806	ENGENHARIA ELÉTRICA	Bacharelado	17667	FACULDADE ANHANGUERA UNIDADE PARAUAPEBAS		Faculdade	Privada com fins lucrativos	1187544	Educação Presencial	1505536	Parauapebas	PA	15	15	37.1067	0.782043	23.8333	0.666667	0.695511	1
2023	5710	ENGENHARIA CIVIL	Bacharelado	17667	FACULDADE ANHANGUERA UNIDADE PARAUAPEBAS		Faculdade	Privada com fins lucrativos	1187547	Educação Presencial	1505536	Parauapebas	PA	9	9	40.9333	1.43275	25.6556	1.02874	1.12975	2
2023	23	ENFERMAGEM	Bacharelado	15383	FACULDADE PARA O DESENVOLVIMENTO SUSTENTÁVEL DA AMAZÔNIA	FADESA	Faculdade	Privada com fins lucrativos	1332216	Educação Presencial	1505536	Parauapebas	PA	46	45	45.0489	2.1687	42.3089	1.3452	1.55108	2
2023	28	NUTRIÇÃO	Bacharelado	15383	FACULDADE PARA O DESENVOLVIMENTO SUSTENTÁVEL DA AMAZÔNIA	FADESA	Faculdade	Privada com fins lucrativos	1365841	Educação Presencial	1505536	Parauapebas	PA	42	32	37.5906	1.13977	35.0625	0.645794	0.769287	1
2023	17	AGRONOMIA	Bacharelado	590	UNIVERSIDADE FEDERAL RURAL DA AMAZÔNIA	UFRA	Universidade	Pública Federal	5000899	Educação Presencial	1505536	Parauapebas	PA	31	26	55.0577	3.82593	57.4538	3.38363	3.4942	4
2023	6405	ENGENHARIA FLORESTAL	Bacharelado	590	UNIVERSIDADE FEDERAL RURAL DA AMAZÔNIA	UFRA	Universidade	Pública Federal	1160990	Educação Presencial	1505536	Parauapebas	PA	32	28	51.3571	3.18156	37.8536	1.76886	2.12203	3
2023	51	ZOOTECNIA	Bacharelado	590	UNIVERSIDADE FEDERAL RURAL DA AMAZÔNIA	UFRA	Universidade	Pública Federal	120116	Educação Presencial	1505536	Parauapebas	PA	19	12	48.9583	3.05314	48.9083	1.41007	1.82084	2
2023	23	ENFERMAGEM	Bacharelado	2918	FACULDADE DE ENSINO SUPERIOR DA AMAZÔNIA REUNIDA	FESAR	Faculdade	Privada com fins lucrativos	1150247	Educação Presencial	1506138	Redenção	PA	35	33	48.9303	2.64928	49.6788	2.1294	2.25937	3
2023	23	ENFERMAGEM	Bacharelado	14901	FACULDADE INTEGRADA CARAJÁS	FIC	Faculdade	Privada com fins lucrativos	1109229	Educação Presencial	1506138	Redenção	PA	22	21	38.6429	1.37553	37.7524	0.860365	0.989157	2
2023	19	FARMÁCIA	Bacharelado	14901	FACULDADE INTEGRADA CARAJÁS	FIC	Faculdade	Privada com fins lucrativos	1109847	Educação Presencial	1506138	Redenção	PA	33	31	33.829	0.5515	29.4065	0.413369	0.447902	1
2023	6	ODONTOLOGIA	Bacharelado	14901	FACULDADE INTEGRADA CARAJÁS	FIC	Faculdade	Privada com fins lucrativos	1172595	Educação Presencial	1506138	Redenção	PA	33	30	36.09	0.993052	38.88	0.821084	0.864076	1
2023	5	MEDICINA VETERINÁRIA	Bacharelado	14901	FACULDADE INTEGRADA CARAJÁS	FIC	Faculdade	Privada com fins lucrativos	1365367	Educação Presencial	1506138	Redenção	PA	29	29	33.9966	0.519573	33.6103	0.425627	0.449113	1
2023	28	NUTRIÇÃO	Bacharelado	14901	FACULDADE INTEGRADA CARAJÁS	FIC	Faculdade	Privada com fins lucrativos	1365369	Educação Presencial	1506138	Redenção	PA	15	13	39	1.33649	42.6	1.68239	1.59591	2
2023	36	FISIOTERAPIA	Bacharelado	14901	FACULDADE INTEGRADA CARAJÁS	FIC	Faculdade	Privada com fins lucrativos	1365372	Educação Presencial	1506138	Redenção	PA	19	19	43.9895	1.89592	52.0158	2.01454	1.98488	3
2023	5710	ENGENHARIA CIVIL	Bacharelado	18440	UNIVERSIDADE FEDERAL DO SUL E SUDESTE DO PARÁ	UNIFESSPA	Universidade	Pública Federal	1276153	Educação Presencial	1506708	Santana do Araguaia	PA	5	5	53.88	3.05514	36.2	2.11834	2.35254	3
2023	21	ARQUITETURA E URBANISMO	Bacharelado	18440	UNIVERSIDADE FEDERAL DO SUL E SUDESTE DO PARÁ	UNIFESSPA	Universidade	Pública Federal	1483808	Educação Presencial	1506708	Santana do Araguaia	PA	7	7	56.0429	2.80333	50.5286	1.85904	2.09511	3
2023	17	AGRONOMIA	Bacharelado	451	CENTRO UNIVERSITÁRIO LUTERANO DE SANTARÉM	CEULS	Centro Universitário	Comunitária/Confessional	109484	Educação Presencial	1506807	Santarém	PA	32	31	46.429	2.50741	45.1774	1.77638	1.95914	3
2023	6405	ENGENHARIA FLORESTAL	Bacharelado	15059	UNIVERSIDADE FEDERAL DO OESTE DO PARÁ	UFOPA	Universidade	Pública Federal	1186268	Educação Presencial	1506807	Santarém	PA	43	33	57.1364	4.10986	39.5727	1.99608	2.52453	3
2023	17	AGRONOMIA	Bacharelado	15059	UNIVERSIDADE FEDERAL DO OESTE DO PARÁ	UFOPA	Universidade	Pública Federal	1200688	Educação Presencial	1506807	Santarém	PA	55	47	51.6894	3.31123	51.8574	2.65094	2.81601	3
2023	19	FARMÁCIA	Bacharelado	15059	UNIVERSIDADE FEDERAL DO OESTE DO PARÁ	UFOPA	Universidade	Pública Federal	1200689	Educação Presencial	1506807	Santarém	PA	33	31	58.4387	3.91369	48.1484	2.65374	2.96873	4
2023	51	ZOOTECNIA	Bacharelado	15059	UNIVERSIDADE FEDERAL DO OESTE DO PARÁ	UFOPA	Universidade	Pública Federal	1200690	Educação Presencial	1506807	Santarém	PA	29	24	49.1917	3.09565	49.2917	1.47968	1.88367	2
2023	6307	ENGENHARIA AMBIENTAL	Bacharelado	15059	UNIVERSIDADE FEDERAL DO OESTE DO PARÁ	UFOPA	Universidade	Pública Federal	1205389	Educação Presencial	1506807	Santarém	PA	26	17	46.4588	1.51086	45.8176	1.77266	1.70721	2
2023	5710	ENGENHARIA CIVIL	Bacharelado	1813	INSTITUTO FEDERAL DE EDUCAÇÃO, CIÊNCIA E TECNOLOGIA DO PARÁ	IFPA	Instituto Federal de Educação, Ciência e Tecnologia	Pública Federal	1428317	Educação Presencial	1506807	Santarém	PA	30	28	53.05	2.95113	43.9429	2.91844	2.92661	3
2023	69	TECNOLOGIA EM RADIOLOGIA	Tecnológico	1672	INSTITUTO ESPERANÇA DE ENSINO SUPERIOR	IESPES	Faculdade	Privada sem fins lucrativos	1141580	Educação Presencial	1506807	Santarém	PA	8	7	36.7429	0.997051	64.8286	5	3.99926	5
2023	6	ODONTOLOGIA	Bacharelado	1672	INSTITUTO ESPERANÇA DE ENSINO SUPERIOR	IESPES	Faculdade	Privada sem fins lucrativos	1143674	Educação Presencial	1506807	Santarém	PA	46	43	46.9163	2.31545	45.0279	1.66034	1.82412	2
2023	95	TECNOLOGIA EM ESTÉTICA E COSMÉTICA	Tecnológico	1672	INSTITUTO ESPERANÇA DE ENSINO SUPERIOR	IESPES	Faculdade	Privada sem fins lucrativos	1258778	Educação Presencial	1506807	Santarém	PA	20	18	37.1389	1.7995	53.1667	3.66182	3.19624	4
2023	36	FISIOTERAPIA	Bacharelado	1672	INSTITUTO ESPERANÇA DE ENSINO SUPERIOR	IESPES	Faculdade	Privada sem fins lucrativos	1260951	Educação Presencial	1506807	Santarém	PA	27	26	44.3346	1.94247	58.6231	2.77229	2.56484	3
2023	23	ENFERMAGEM	Bacharelado	1672	INSTITUTO ESPERANÇA DE ENSINO SUPERIOR	IESPES	Faculdade	Privada sem fins lucrativos	104534	Educação Presencial	1506807	Santarém	PA	24	23	42.4174	1.84288	42.2739	1.34148	1.46683	2
2023	19	FARMÁCIA	Bacharelado	1672	INSTITUTO ESPERANÇA DE ENSINO SUPERIOR	IESPES	Faculdade	Privada sem fins lucrativos	104536	Educação Presencial	1506807	Santarém	PA	29	29	45.6862	2.17143	39.1931	1.58324	1.73029	2
2023	55	BIOMEDICINA	Bacharelado	1672	INSTITUTO ESPERANÇA DE ENSINO SUPERIOR	IESPES	Faculdade	Privada sem fins lucrativos	1330420	Educação Presencial	1506807	Santarém	PA	38	35	44.4686	1.75679	29.3257	0.939584	1.14389	2
2023	5806	ENGENHARIA ELÉTRICA	Bacharelado	757	Centro Universitário da Amazônia	Unama	Centro Universitário	Privada com fins lucrativos	1322565	Educação Presencial	1506807	Santarém	PA	27	20	46.52	2.04983	29.4	1.48529	1.62643	2
2023	19	FARMÁCIA	Bacharelado	757	Centro Universitário da Amazônia	Unama	Centro Universitário	Privada com fins lucrativos	1283991	Educação Presencial	1506807	Santarém	PA	37	33	47.3061	2.39274	33.6879	0.925161	1.29206	2
2023	55	BIOMEDICINA	Bacharelado	757	Centro Universitário da Amazônia	Unama	Centro Universitário	Privada com fins lucrativos	1279550	Educação Presencial	1506807	Santarém	PA	63	56	47.4321	2.15215	34.8143	1.51676	1.67561	2
2023	5	MEDICINA VETERINÁRIA	Bacharelado	757	Centro Universitário da Amazônia	Unama	Centro Universitário	Privada com fins lucrativos	105968	Educação Presencial	1506807	Santarém	PA	70	57	45.4719	2.04498	50.6649	2.78982	2.60361	3
2023	36	FISIOTERAPIA	Bacharelado	757	Centro Universitário da Amazônia	Unama	Centro Universitário	Privada com fins lucrativos	1321531	Educação Presencial	1506807	Santarém	PA	77	73	47.0301	2.30605	53.8836	2.22874	2.24807	3
2023	28	NUTRIÇÃO	Bacharelado	757	Centro Universitário da Amazônia	Unama	Centro Universitário	Privada com fins lucrativos	1321535	Educação Presencial	1506807	Santarém	PA	25	18	54.4556	3.4938	51.3944	2.89184	3.04233	4
2023	69	TECNOLOGIA EM RADIOLOGIA	Tecnológico	757	Centro Universitário da Amazônia	Unama	Centro Universitário	Privada com fins lucrativos	1322367	Educação Presencial	1506807	Santarém	PA	21	17	40.1529	1.53858	44.0824	2.1071	1.96497	3
2023	6	ODONTOLOGIA	Bacharelado	757	Centro Universitário da Amazônia	Unama	Centro Universitário	Privada com fins lucrativos	1322549	Educação Presencial	1506807	Santarém	PA	63	59	47.8712	2.43208	44.1915	1.54617	1.76765	2
2023	5710	ENGENHARIA CIVIL	Bacharelado	757	Centro Universitário da Amazônia	Unama	Centro Universitário	Privada com fins lucrativos	1323593	Educação Presencial	1506807	Santarém	PA	77	61	40.7164	1.40556	31.7082	1.65419	1.59203	2
2023	23	ENFERMAGEM	Bacharelado	757	Centro Universitário da Amazônia	Unama	Centro Universitário	Privada com fins lucrativos	17046	Educação Presencial	1506807	Santarém	PA	59	56	42.6143	1.86726	51.0786	2.27835	2.17557	3
2023	21	ARQUITETURA E URBANISMO	Bacharelado	451	CENTRO UNIVERSITÁRIO LUTERANO DE SANTARÉM	CEULS	Centro Universitário	Comunitária/Confessional	1257593	Educação Presencial	1506807	Santarém	PA	15	15	45.4533	1.43801	47.78	1.51574	1.49631	2
2023	5710	ENGENHARIA CIVIL	Bacharelado	451	CENTRO UNIVERSITÁRIO LUTERANO DE SANTARÉM	CEULS	Centro Universitário	Comunitária/Confessional	102634	Educação Presencial	1506807	Santarém	PA	25	20	48.645	2.39912	32.225	1.70759	1.88047	2
2023	6405	ENGENHARIA FLORESTAL	Bacharelado	18440	UNIVERSIDADE FEDERAL DO SUL E SUDESTE DO PARÁ	UNIFESSPA	Universidade	Pública Federal	1457294	Educação Presencial	1507300	São Félix do Xingu	PA	13	13	48.6462	2.7461	38.0615	1.79635	2.03379	3
2023	5902	ENGENHARIA MECÂNICA	Bacharelado	569	UNIVERSIDADE FEDERAL DO PARÁ	UFPA	Universidade	Pública Federal	114844	Educação Presencial	1508100	Tucuruí	PA	33	25	48.804	2.44376	32.82	1.79681	1.95855	3
2023	6	ODONTOLOGIA	Bacharelado	2548	FACULDADE DE TEOLOGIA, FILOSOFIA E CIÊNCIAS HUMANAS GAMALIEL	FATEFIG	Faculdade	Privada com fins lucrativos	1406045	Educação Presencial	1508100	Tucuruí	PA	79	79	44.5696	2.02881	44.9127	1.64461	1.74066	2
2023	23	ENFERMAGEM	Bacharelado	2548	FACULDADE DE TEOLOGIA, FILOSOFIA E CIÊNCIAS HUMANAS GAMALIEL	FATEFIG	Faculdade	Privada com fins lucrativos	1169709	Educação Presencial	1508100	Tucuruí	PA	33	30	41.7767	1.76355	53.82	2.57005	2.36842	3
2023	95	TECNOLOGIA EM ESTÉTICA E COSMÉTICA	Tecnológico	2548	FACULDADE DE TEOLOGIA, FILOSOFIA E CIÊNCIAS HUMANAS GAMALIEL	FATEFIG	Faculdade	Privada com fins lucrativos	1406042	Educação a Distância	1508100	Tucuruí	PA	29	26	33.6038	1.32732	37.7231	1.70547	1.61093	2
2023	6307	ENGENHARIA AMBIENTAL	Bacharelado	1813	INSTITUTO FEDERAL DE EDUCAÇÃO, CIÊNCIA E TECNOLOGIA DO PARÁ	IFPA	Instituto Federal de Educação, Ciência e Tecnologia	Pública Federal	1428325	Educação Presencial	1508100	Tucuruí	PA	21	20	51.395	2.05421	47.815	1.99098	2.00679	3
2023	6307	ENGENHARIA AMBIENTAL	Bacharelado	569	UNIVERSIDADE FEDERAL DO PARÁ	UFPA	Universidade	Pública Federal	1188707	Educação Presencial	1508100	Tucuruí	PA	28	26	59.7462	2.97348	49.2538	2.14825	2.35456	3
2023	6411	ENGENHARIA DE COMPUTAÇÃO I	Bacharelado	569	UNIVERSIDADE FEDERAL DO PARÁ	UFPA	Universidade	Pública Federal	1189138	Educação Presencial	1508100	Tucuruí	PA	37	36	52.9111	2.54746	36.5639	2.23565	2.31361	3
2023	5710	ENGENHARIA CIVIL	Bacharelado	569	UNIVERSIDADE FEDERAL DO PARÁ	UFPA	Universidade	Pública Federal	92859	Educação Presencial	1508100	Tucuruí	PA	49	43	49.4953	2.50568	39.1116	2.41921	2.44083	3
2023	5806	ENGENHARIA ELÉTRICA	Bacharelado	569	UNIVERSIDADE FEDERAL DO PARÁ	UFPA	Universidade	Pública Federal	92861	Educação Presencial	1508100	Tucuruí	PA	73	66	52	2.78788	32.497	1.94073	2.15252	3
2023	5	MEDICINA VETERINÁRIA	Bacharelado	18440	UNIVERSIDADE FEDERAL DO SUL E SUDESTE DO PARÁ	UNIFESSPA	Universidade	Pública Federal	1276152	Educação Presencial	1508407	Xinguara	PA	28	27	53.9815	3.17614	57.6037	3.75171	3.60782	4
2023	51	ZOOTECNIA	Bacharelado	18440	UNIVERSIDADE FEDERAL DO SUL E SUDESTE DO PARÁ	UNIFESSPA	Universidade	Pública Federal	1276151	Educação Presencial	1508407	Xinguara	PA	16	16	51.7563	3.56288	60.3	3.4786	3.49967	4
2023	92	TECNOLOGIA EM GESTÃO AMBIENTAL	Tecnológico	15522	INSTITUTO FEDERAL DE EDUCAÇÃO, CIÊNCIA E TECNOLOGIA DO AMAPÁ	IFAP	Instituto Federal de Educação, Ciência e Tecnologia	Pública Federal	1327358	Educação Presencial	1600279	Laranjal do Jari	AP	35	30	42.86	1.80517	36.5133	1.28044	1.41162	2
2023	12	MEDICINA	Bacharelado	830	UNIVERSIDADE FEDERAL DO AMAPÁ	UNIFAP	Universidade	Pública Federal	1029763	Educação Presencial	1600303	Macapá	AP	58	56	67.9304	3.07398	69.1482	3.47332	3.37349	4
2023	6405	ENGENHARIA FLORESTAL	Bacharelado	5701	UNIVERSIDADE DO ESTADO DO AMAPÁ	UEAP	Universidade	Pública Estadual	1146839	Educação Presencial	1600303	Macapá	AP	13	11	52.9455	3.43668	33.1091	1.14177	1.7155	2
2023	6208	ENGENHARIA DE PRODUÇÃO	Bacharelado	5701	UNIVERSIDADE DO ESTADO DO AMAPÁ	UEAP	Universidade	Pública Estadual	1146921	Educação Presencial	1600303	Macapá	AP	30	22	48.9773	2.23518	32.5955	2.27974	2.2686	3
2023	6008	ENGENHARIA QUÍMICA	Bacharelado	5701	UNIVERSIDADE DO ESTADO DO AMAPÁ	UEAP	Universidade	Pública Estadual	1148485	Educação Presencial	1600303	Macapá	AP	19	15	59.82	3.62291	28.18	1.77097	2.23395	3
2023	6307	ENGENHARIA AMBIENTAL	Bacharelado	5701	UNIVERSIDADE DO ESTADO DO AMAPÁ	UEAP	Universidade	Pública Estadual	1151024	Educação Presencial	1600303	Macapá	AP	20	16	54.9062	2.44072	53.1812	2.57754	2.54333	3
2023	69	TECNOLOGIA EM RADIOLOGIA	Tecnológico	3977	FACULDADE DE TECNOLOGIA DO AMAPÁ	META	Faculdade	Privada com fins lucrativos	108104	Educação Presencial	1600303	Macapá	AP	9	5	52.44	3.48979	52.68	3.30598	3.35193	4
2023	23	ENFERMAGEM	Bacharelado	3977	FACULDADE DE TECNOLOGIA DO AMAPÁ	META	Faculdade	Privada com fins lucrativos	1366181	Educação Presencial	1600303	Macapá	AP	40	11	49.9545	2.77609	45.5818	1.69346	1.96412	3
2023	36	FISIOTERAPIA	Bacharelado	2773	FACULDADE ANHANGUERA DE MACAPÁ		Faculdade	Privada com fins lucrativos	85086	Educação Presencial	1600303	Macapá	AP	17	10	37.31	0.994979	45.14	1.22598	1.16823	2
2023	23	ENFERMAGEM	Bacharelado	2773	FACULDADE ANHANGUERA DE MACAPÁ		Faculdade	Privada com fins lucrativos	100120	Educação Presencial	1600303	Macapá	AP	32	26	48.1808	2.55647	43.3346	1.45435	1.72988	2
2023	6	ODONTOLOGIA	Bacharelado	2773	FACULDADE ANHANGUERA DE MACAPÁ		Faculdade	Privada com fins lucrativos	104538	Educação Presencial	1600303	Macapá	AP	39	36	43.5917	1.90936	42.0722	1.25686	1.41998	2
2023	6307	ENGENHARIA AMBIENTAL	Bacharelado	2773	FACULDADE ANHANGUERA DE MACAPÁ		Faculdade	Privada com fins lucrativos	1284139	Educação Presencial	1600303	Macapá	AP	1	0						SC
2023	5806	ENGENHARIA ELÉTRICA	Bacharelado	2773	FACULDADE ANHANGUERA DE MACAPÁ		Faculdade	Privada com fins lucrativos	1284140	Educação Presencial	1600303	Macapá	AP	6	6	43.0833	1.58698	26.7833	1.10049	1.22211	2
2023	69	TECNOLOGIA EM RADIOLOGIA	Tecnológico	2773	FACULDADE ANHANGUERA DE MACAPÁ		Faculdade	Privada com fins lucrativos	1284186	Educação Presencial	1600303	Macapá	AP	3	0						SC
2023	5902	ENGENHARIA MECÂNICA	Bacharelado	2773	FACULDADE ANHANGUERA DE MACAPÁ		Faculdade	Privada com fins lucrativos	1284188	Educação Presencial	1600303	Macapá	AP	4	4	44.65	1.9277	24.55	0.672783	0.986511	2
2023	5710	ENGENHARIA CIVIL	Bacharelado	2773	FACULDADE ANHANGUERA DE MACAPÁ		Faculdade	Privada com fins lucrativos	1284293	Educação Presencial	1600303	Macapá	AP	12	6	49.9667	2.56475	38.2167	2.32673	2.38623	3
2023	19	FARMÁCIA	Bacharelado	2773	FACULDADE ANHANGUERA DE MACAPÁ		Faculdade	Privada com fins lucrativos	1300267	Educação Presencial	1600303	Macapá	AP	30	29	41.6724	1.62307	34.3655	1.00616	1.16039	2
2023	55	BIOMEDICINA	Bacharelado	2773	FACULDADE ANHANGUERA DE MACAPÁ		Faculdade	Privada com fins lucrativos	1300289	Educação Presencial	1600303	Macapá	AP	11	10	42.84	1.53953	39.7	2.03054	1.90779	2
2023	21	ARQUITETURA E URBANISMO	Bacharelado	2773	FACULDADE ANHANGUERA DE MACAPÁ		Faculdade	Privada com fins lucrativos	117226	Educação Presencial	1600303	Macapá	AP	19	11	43.5364	1.19085	42.2909	0.830149	0.920325	1
2023	36	FISIOTERAPIA	Bacharelado	2469	INSTITUTO MACAPAENSE DE ENSINO SUPERIOR	IMMES	Faculdade	Privada com fins lucrativos	88970	Educação Presencial	1600303	Macapá	AP	5	5	46.92	2.2912	60.26	2.96002	2.79282	3
2023	19	FARMÁCIA	Bacharelado	2469	INSTITUTO MACAPAENSE DE ENSINO SUPERIOR	IMMES	Faculdade	Privada com fins lucrativos	88972	Educação Presencial	1600303	Macapá	AP	12	7	45.6143	2.16161	41.0286	1.80265	1.89239	2
2023	6	ODONTOLOGIA	Bacharelado	2469	INSTITUTO MACAPAENSE DE ENSINO SUPERIOR	IMMES	Faculdade	Privada com fins lucrativos	117671	Educação Presencial	1600303	Macapá	AP	23	18	43.5278	1.90155	39.2	0.864767	1.12396	2
2023	5710	ENGENHARIA CIVIL	Bacharelado	2380	Faculdade Estácio do Amapá - Estácio Amapá	ESTÁCIO AMAPÁ	Faculdade	Privada com fins lucrativos	1285408	Educação Presencial	1600303	Macapá	AP	41	21	45.2762	1.97697	31.2762	1.60955	1.7014	2
2023	55	BIOMEDICINA	Bacharelado	1591	FACULDADE ESTÁCIO MACAPÁ - ESTÁCIO MACAPÁ	ESTÁCIO MACAPÁ	Faculdade	Privada sem fins lucrativos	67936	Educação Presencial	1600303	Macapá	AP	40	30	40.57	1.23669	28.25	0.826462	0.929019	1
2023	36	FISIOTERAPIA	Bacharelado	1591	FACULDADE ESTÁCIO MACAPÁ - ESTÁCIO MACAPÁ	ESTÁCIO MACAPÁ	Faculdade	Privada sem fins lucrativos	67938	Educação Presencial	1600303	Macapá	AP	39	23	42.787	1.73372	49.8522	1.7664	1.75823	2
2023	23	ENFERMAGEM	Bacharelado	1591	FACULDADE ESTÁCIO MACAPÁ - ESTÁCIO MACAPÁ	ESTÁCIO MACAPÁ	Faculdade	Privada sem fins lucrativos	98620	Educação Presencial	1600303	Macapá	AP	79	56	42.2857	1.82657	45.6054	1.69597	1.72862	2
2023	28	NUTRIÇÃO	Bacharelado	1591	FACULDADE ESTÁCIO MACAPÁ - ESTÁCIO MACAPÁ	ESTÁCIO MACAPÁ	Faculdade	Privada sem fins lucrativos	50104	Educação Presencial	1600303	Macapá	AP	32	17	37.1353	1.07621	37.3059	0.954315	0.984789	2
2023	21	ARQUITETURA E URBANISMO	Bacharelado	861	CENTRO DE ENSINO SUPERIOR DO AMAPÁ	CEAP	Faculdade	Privada com fins lucrativos	90644	Educação Presencial	1600303	Macapá	AP	45	41	52.5049	2.34717	49.661	1.75068	1.8998	2
2023	5710	ENGENHARIA CIVIL	Bacharelado	861	CENTRO DE ENSINO SUPERIOR DO AMAPÁ	CEAP	Faculdade	Privada com fins lucrativos	1184447	Educação Presencial	1600303	Macapá	AP	35	26	50.7731	2.6658	31.5115	1.63386	1.89185	2
2023	19	FARMÁCIA	Bacharelado	830	UNIVERSIDADE FEDERAL DO AMAPÁ	UNIFAP	Universidade	Pública Federal	1112645	Educação Presencial	1600303	Macapá	AP	42	35	55.3686	3.49425	52.1771	3.13533	3.22506	4
2023	21	ARQUITETURA E URBANISMO	Bacharelado	830	UNIVERSIDADE FEDERAL DO AMAPÁ	UNIFAP	Universidade	Pública Federal	94451	Educação Presencial	1600303	Macapá	AP	107	89	56.8607	2.90877	53.9685	2.2887	2.44371	3
2023	36	FISIOTERAPIA	Bacharelado	830	UNIVERSIDADE FEDERAL DO AMAPÁ	UNIFAP	Universidade	Pública Federal	1267516	Educação Presencial	1600303	Macapá	AP	53	50	54.544	3.31954	68.23	3.87406	3.73543	4
2023	5710	ENGENHARIA CIVIL	Bacharelado	830	UNIVERSIDADE FEDERAL DO AMAPÁ	UNIFAP	Universidade	Pública Federal	1267522	Educação Presencial	1600303	Macapá	AP	69	62	63.2226	4.22589	47.1226	3.24701	3.49173	4
2023	23	ENFERMAGEM	Bacharelado	830	UNIVERSIDADE FEDERAL DO AMAPÁ	UNIFAP	Universidade	Pública Federal	17201	Educação Presencial	1600303	Macapá	AP	56	48	54.4229	3.32935	60.9229	3.32584	3.32672	4
2023	5806	ENGENHARIA ELÉTRICA	Bacharelado	830	UNIVERSIDADE FEDERAL DO AMAPÁ	UNIFAP	Universidade	Pública Federal	122116	Educação Presencial	1600303	Macapá	AP	74	50	52.418	2.84418	35.694	2.41088	2.51921	3
2023	17	AGRONOMIA	Bacharelado	15522	INSTITUTO FEDERAL DE EDUCAÇÃO, CIÊNCIA E TECNOLOGIA DO AMAPÁ	IFAP	Instituto Federal de Educação, Ciência e Tecnologia	Pública Federal	1419932	Educação Presencial	1600535	Porto Grande	AP	25	23	48.7913	2.86839	55.0652	3.0709	3.02027	4
2023	23	ENFERMAGEM	Bacharelado	3769	FACULDADE MADRE TEREZA	FAMAT	Faculdade	Privada com fins lucrativos	88578	Educação Presencial	1600600	Santana	AP	32	30	43.04	1.91997	47.6033	1.90856	1.91141	2
2023	5	MEDICINA VETERINÁRIA	Bacharelado	3849	FUNDAÇÃO UNIVERSIDADE FEDERAL DO TOCANTINS	UFT	Universidade	Pública Federal	17147	Educação Presencial	1702109	Araguaína	TO	84	79	52.3165	2.95481	49.219	2.58938	2.68073	3
2023	6	ODONTOLOGIA	Bacharelado	14947	FACULDADE DE CIÊNCIAS DO TOCANTINS	FACIT	Faculdade	Privada com fins lucrativos	1110654	Educação Presencial	1702109	Araguaína	TO	14	14	39	1.3485	35.6714	0.383079	0.624434	1
2023	69	TECNOLOGIA EM RADIOLOGIA	Tecnológico	14947	FACULDADE DE CIÊNCIAS DO TOCANTINS	FACIT	Faculdade	Privada com fins lucrativos	1364701	Educação Presencial	1702109	Araguaína	TO	11	11	43.1818	2.01957	40.6	1.62151	1.72103	2
2023	5	MEDICINA VETERINÁRIA	Bacharelado	14947	FACULDADE DE CIÊNCIAS DO TOCANTINS	FACIT	Faculdade	Privada com fins lucrativos	1364873	Educação Presencial	1702109	Araguaína	TO	31	30	44.8233	1.95876	41.42	1.50824	1.62087	2
2023	5710	ENGENHARIA CIVIL	Bacharelado	4849	Centro Universitário Tocantinense Presidente Antônio Carlos	UNITPAC	Centro Universitário	Privada com fins lucrativos	1177910	Educação Presencial	1702109	Araguaína	TO	26	26	47.8192	2.29564	37.5	2.25267	2.26342	3
2023	23	ENFERMAGEM	Bacharelado	4849	Centro Universitário Tocantinense Presidente Antônio Carlos	UNITPAC	Centro Universitário	Privada com fins lucrativos	92215	Educação Presencial	1702109	Araguaína	TO	51	50	46.854	2.3922	49.602	2.12123	2.18897	3
2023	19	FARMÁCIA	Bacharelado	4849	Centro Universitário Tocantinense Presidente Antônio Carlos	UNITPAC	Centro Universitário	Privada com fins lucrativos	92219	Educação Presencial	1702109	Araguaína	TO	41	41	41.7488	1.6335	38.5683	1.50855	1.53979	2
2023	6	ODONTOLOGIA	Bacharelado	4849	Centro Universitário Tocantinense Presidente Antônio Carlos	UNITPAC	Centro Universitário	Privada com fins lucrativos	95581	Educação Presencial	1702109	Araguaína	TO	53	53	49.083	2.58011	45.3509	1.70444	1.92336	2
2023	12	MEDICINA	Bacharelado	4849	Centro Universitário Tocantinense Presidente Antônio Carlos	UNITPAC	Centro Universitário	Privada com fins lucrativos	99476	Educação Presencial	1702109	Araguaína	TO	127	127	68.9811	3.27108	64.1016	2.57991	2.75271	3
2023	17	AGRONOMIA	Bacharelado	4849	Centro Universitário Tocantinense Presidente Antônio Carlos	UNITPAC	Centro Universitário	Privada com fins lucrativos	1322091	Educação Presencial	1702109	Araguaína	TO	37	35	42.3686	1.88695	42.8943	1.47747	1.57984	2
2023	95	TECNOLOGIA EM ESTÉTICA E COSMÉTICA	Tecnológico	4849	Centro Universitário Tocantinense Presidente Antônio Carlos	UNITPAC	Centro Universitário	Privada com fins lucrativos	1349814	Educação Presencial	1702109	Araguaína	TO	13	13	37.5923	1.86006	44.7231	2.59221	2.40917	3
2023	51	ZOOTECNIA	Bacharelado	3849	FUNDAÇÃO UNIVERSIDADE FEDERAL DO TOCANTINS	UFT	Universidade	Pública Federal	40752	Educação Presencial	1702109	Araguaína	TO	36	32	46.6156	2.62633	46.0031	0.882539	1.31849	2
2023	17	AGRONOMIA	Bacharelado	4786	INSTITUTO FEDERAL DE EDUCAÇÃO, CIÊNCIA E TECNOLOGIA DO TOCANTINS	IFTO	Instituto Federal de Educação, Ciência e Tecnologia	Pública Federal	1106857	Educação Presencial	1702208	Araguatins	TO	60	58	48.5224	2.8273	51.569	2.61317	2.6667	3
2023	23	ENFERMAGEM	Bacharelado	829	UNIVERSIDADE ESTADUAL DO TOCANTINS	UNITINS	Universidade	Pública Estadual	1313151	Educação Presencial	1702554	Augustinópolis	TO	63	59	45.3424	2.20504	45.1203	1.64436	1.78453	2
2023	23	ENFERMAGEM	Bacharelado	1835	Faculdade de Colinas do Tocantins		Faculdade	Privada com fins lucrativos	113060	Educação Presencial	1705508	Colinas do Tocantins	TO	12	9	39.2667	1.45277	34.1333	0.475278	0.719651	1
2023	17	AGRONOMIA	Bacharelado	4786	INSTITUTO FEDERAL DE EDUCAÇÃO, CIÊNCIA E TECNOLOGIA DO TOCANTINS	IFTO	Instituto Federal de Educação, Ciência e Tecnologia	Pública Federal	1483790	Educação Presencial	1705508	Colinas do Tocantins	TO	21	20	46.095	2.45637	49.935	2.39925	2.41353	3
2023	17	AGRONOMIA	Bacharelado	4786	INSTITUTO FEDERAL DE EDUCAÇÃO, CIÊNCIA E TECNOLOGIA DO TOCANTINS	IFTO	Instituto Federal de Educação, Ciência e Tecnologia	Pública Federal	1321542	Educação Presencial	1707009	Dianópolis	TO	54	42	44.4524	2.20537	46.7167	1.9779	2.03477	3
2023	5710	ENGENHARIA CIVIL	Bacharelado	3363	FACULDADE GUARAÍ	FAG	Faculdade	Privada com fins lucrativos	1331222	Educação Presencial	1709302	Guaraí	TO	27	26	40.4654	1.37411	29.5846	1.43475	1.41959	2
2023	23	ENFERMAGEM	Bacharelado	3363	FACULDADE GUARAÍ	FAG	Faculdade	Privada com fins lucrativos	69285	Educação Presencial	1709302	Guaraí	TO	24	23	45.3478	2.20571	47.887	1.93874	2.00548	3
2023	55	BIOMEDICINA	Bacharelado	3363	FACULDADE GUARAÍ	FAG	Faculdade	Privada com fins lucrativos	1156175	Educação Presencial	1709302	Guaraí	TO	26	25	44	1.69428	38.484	1.90267	1.85057	2
2023	17	AGRONOMIA	Bacharelado	3363	FACULDADE GUARAÍ	FAG	Faculdade	Privada com fins lucrativos	74058	Educação Presencial	1709302	Guaraí	TO	34	32	39.2437	1.40945	39.0063	0.968445	1.0787	2
2023	36	FISIOTERAPIA	Bacharelado	3363	FACULDADE GUARAÍ	FAG	Faculdade	Privada com fins lucrativos	1204890	Educação Presencial	1709302	Guaraí	TO	25	25	43.096	1.77541	55.256	2.38614	2.23346	3
2023	51	ZOOTECNIA	Bacharelado	3363	FACULDADE GUARAÍ	FAG	Faculdade	Privada com fins lucrativos	1330856	Educação Presencial	1709302	Guaraí	TO	33	33	37.2424	0.91866	42.2394	0.199112	0.378999	1
2023	5710	ENGENHARIA CIVIL	Bacharelado	750	UNIVERSIDADE DE GURUPI	UnirG	Universidade	Especial	1293060	Educação Presencial	1709500	Gurupi	TO	38	31	38	1.06516	29.2903	1.40434	1.31954	2
2023	5710	ENGENHARIA CIVIL	Bacharelado	4786	INSTITUTO FEDERAL DE EDUCAÇÃO, CIÊNCIA E TECNOLOGIA DO TOCANTINS	IFTO	Instituto Federal de Educação, Ciência e Tecnologia	Pública Federal	1388545	Educação Presencial	1709500	Gurupi	TO	18	16	51.95	2.81328	35.8375	2.08088	2.26398	3
2023	17	AGRONOMIA	Bacharelado	3849	FUNDAÇÃO UNIVERSIDADE FEDERAL DO TOCANTINS	UFT	Universidade	Pública Federal	17149	Educação Presencial	1709500	Gurupi	TO	97	84	46.006	2.44276	51.7655	2.6389	2.58986	3
2023	6405	ENGENHARIA FLORESTAL	Bacharelado	3849	FUNDAÇÃO UNIVERSIDADE FEDERAL DO TOCANTINS	UFT	Universidade	Pública Federal	110746	Educação Presencial	1709500	Gurupi	TO	26	22	46.0545	2.32982	48.5409	3.18143	2.96853	4
2023	12	MEDICINA	Bacharelado	750	UNIVERSIDADE DE GURUPI	UnirG	Universidade	Especial	57852	Educação Presencial	1709500	Gurupi	TO	133	124	56.7355	0.973992	55.4798	1.0536	1.0337	2
2023	95	TECNOLOGIA EM ESTÉTICA E COSMÉTICA	Tecnológico	750	UNIVERSIDADE DE GURUPI	UnirG	Universidade	Especial	1555562	Educação Presencial	1709500	Gurupi	TO	6	6	40	2.18166	37.1667	1.63498	1.77165	2
2023	19	FARMÁCIA	Bacharelado	750	UNIVERSIDADE DE GURUPI	UnirG	Universidade	Especial	98134	Educação Presencial	1709500	Gurupi	TO	63	59	34.4136	0.631358	27.3017	0.161771	0.279168	1
2023	6	ODONTOLOGIA	Bacharelado	750	UNIVERSIDADE DE GURUPI	UnirG	Universidade	Especial	50884	Educação Presencial	1709500	Gurupi	TO	19	19	41.9842	1.71301	44.3632	1.5696	1.60545	2
2023	36	FISIOTERAPIA	Bacharelado	750	UNIVERSIDADE DE GURUPI	UnirG	Universidade	Especial	50886	Educação Presencial	1709500	Gurupi	TO	49	43	41.9209	1.61691	48.1837	1.57505	1.58552	2
2023	23	ENFERMAGEM	Bacharelado	750	UNIVERSIDADE DE GURUPI	UnirG	Universidade	Especial	57849	Educação Presencial	1709500	Gurupi	TO	98	75	40.7533	1.63684	41.0667	1.21302	1.31898	2
2023	17	AGRONOMIA	Bacharelado	4786	INSTITUTO FEDERAL DE EDUCAÇÃO, CIÊNCIA E TECNOLOGIA DO TOCANTINS	IFTO	Instituto Federal de Educação, Ciência e Tecnologia	Pública Federal	1483487	Educação Presencial	1711902	Lagoa da Confusão	TO	28	24	41.4375	1.74467	45.7667	1.85353	1.82631	2
2023	90	TECNOLOGIA EM AGRONEGÓCIOS	Tecnológico	829	UNIVERSIDADE ESTADUAL DO TOCANTINS	UNITINS	Universidade	Pública Estadual	1518839	Educação Presencial	1716109	Paraíso do Tocantins	TO	25	22	37.5545	1.51091	49.5	2.20809	2.03379	3
2023	17	AGRONOMIA	Bacharelado	4786	INSTITUTO FEDERAL DE EDUCAÇÃO, CIÊNCIA E TECNOLOGIA DO TOCANTINS	IFTO	Instituto Federal de Educação, Ciência e Tecnologia	Pública Federal	1483484	Educação Presencial	1716505	Pedro Afonso	TO	12	12	42.2583	1.8701	54.9583	3.05691	2.76021	3
2023	90	TECNOLOGIA EM AGRONEGÓCIOS	Tecnológico	5544	FACULDADE PRESIDENTE ANTÔNIO CARLOS	FAPAC	Faculdade	Privada com fins lucrativos	1330412	Educação Presencial	1718204	Porto Nacional	TO	4	3	29.3667	0	48.5667	1.96456	1.47342	2
2023	6	ODONTOLOGIA	Bacharelado	5544	FACULDADE PRESIDENTE ANTÔNIO CARLOS	FAPAC	Faculdade	Privada com fins lucrativos	72763	Educação Presencial	1718204	Porto Nacional	TO	10	10	50.41	2.74219	47.8	2.03876	2.21462	3
2023	12	MEDICINA	Bacharelado	5544	FACULDADE PRESIDENTE ANTÔNIO CARLOS	FAPAC	Faculdade	Privada com fins lucrativos	72767	Educação Presencial	1718204	Porto Nacional	TO	127	127	61.8969	1.94219	61.6992	2.15462	2.10151	3
2023	23	ENFERMAGEM	Bacharelado	5544	FACULDADE PRESIDENTE ANTÔNIO CARLOS	FAPAC	Faculdade	Privada com fins lucrativos	72769	Educação Presencial	1718204	Porto Nacional	TO	43	43	44.1605	2.0587	53.6605	2.55307	2.42948	3
2023	17	AGRONOMIA	Bacharelado	5544	FACULDADE PRESIDENTE ANTÔNIO CARLOS	FAPAC	Faculdade	Privada com fins lucrativos	1330411	Educação Presencial	1718204	Porto Nacional	TO	30	28	40.95	1.67018	37.9571	0.831095	1.04087	2
2023	5	MEDICINA VETERINÁRIA	Bacharelado	453	CENTRO UNIVERSITÁRIO LUTERANO DE PALMAS	CEULP	Centro Universitário	Comunitária/Confessional	1286065	Educação Presencial	1721000	Palmas	TO	36	33	41.1242	1.46705	44.5212	1.93815	1.82037	2
2023	5710	ENGENHARIA CIVIL	Bacharelado	21892	CENTRO DE ENSINO SUPERIOR DE PALMAS	CESUP	Faculdade	Privada com fins lucrativos	1367370	Educação Presencial	1721000	Palmas	TO	13	13	48.0308	2.32215	28.6769	1.34095	1.58625	2
2023	21	ARQUITETURA E URBANISMO	Bacharelado	21892	CENTRO DE ENSINO SUPERIOR DE PALMAS	CESUP	Faculdade	Privada com fins lucrativos	1367371	Educação Presencial	1721000	Palmas	TO	13	13	57.6923	3.01599	53.4846	2.22825	2.42519	3
2023	23	ENFERMAGEM	Bacharelado	21892	CENTRO DE ENSINO SUPERIOR DE PALMAS	CESUP	Faculdade	Privada com fins lucrativos	1367373	Educação Presencial	1721000	Palmas	TO	26	26	39.5923	1.49309	45.1923	1.65202	1.61228	2
2023	12	MEDICINA	Bacharelado	16728	INSTITUTO TOCANTINENSE PRESIDENTE ANTONIO CARLOS	ITPAC	Faculdade	Privada com fins lucrativos	5000812	Educação Presencial	1721000	Palmas	TO	128	128	62.6047	2.07496	63.3227	2.44202	2.35026	3
2023	6	ODONTOLOGIA	Bacharelado	16728	INSTITUTO TOCANTINENSE PRESIDENTE ANTONIO CARLOS	ITPAC	Faculdade	Privada com fins lucrativos	5000816	Educação Presencial	1721000	Palmas	TO	71	70	46.55	2.27071	51.5243	2.54717	2.47805	3
2023	23	ENFERMAGEM	Bacharelado	4969	Centro Universitário Itop	UNITOP	Centro Universitário	Privada com fins lucrativos	1300173	Educação Presencial	1721000	Palmas	TO	84	79	37.1468	1.1903	34.1532	0.477389	0.655617	1
2023	5710	ENGENHARIA CIVIL	Bacharelado	4969	Centro Universitário Itop	UNITOP	Centro Universitário	Privada com fins lucrativos	1300174	Educação Presencial	1721000	Palmas	TO	10	10	42.88	1.67669	26.04	1.06847	1.22053	2
2023	17	AGRONOMIA	Bacharelado	4786	INSTITUTO FEDERAL DE EDUCAÇÃO, CIÊNCIA E TECNOLOGIA DO TOCANTINS	IFTO	Instituto Federal de Educação, Ciência e Tecnologia	Pública Federal	1453181	Educação Presencial	1721000	Palmas	TO	32	32	48.2125	2.77994	49.7125	2.37012	2.47258	3
2023	90	TECNOLOGIA EM AGRONEGÓCIOS	Tecnológico	4786	INSTITUTO FEDERAL DE EDUCAÇÃO, CIÊNCIA E TECNOLOGIA DO TOCANTINS	IFTO	Instituto Federal de Educação, Ciência e Tecnologia	Pública Federal	1485636	Educação a Distância	1721000	Palmas	TO	40	33	38.1455	1.61995	45.2242	1.09243	1.22431	2
2023	5710	ENGENHARIA CIVIL	Bacharelado	4786	INSTITUTO FEDERAL DE EDUCAÇÃO, CIÊNCIA E TECNOLOGIA DO TOCANTINS	IFTO	Instituto Federal de Educação, Ciência e Tecnologia	Pública Federal	1161306	Educação Presencial	1721000	Palmas	TO	83	71	54.8169	3.17254	40.6958	2.58291	2.73032	3
2023	5806	ENGENHARIA ELÉTRICA	Bacharelado	4786	INSTITUTO FEDERAL DE EDUCAÇÃO, CIÊNCIA E TECNOLOGIA DO TOCANTINS	IFTO	Instituto Federal de Educação, Ciência e Tecnologia	Pública Federal	1327613	Educação Presencial	1721000	Palmas	TO	50	45	50.0022	2.51882	37.9667	2.7451	2.68853	3
2023	90	TECNOLOGIA EM AGRONEGÓCIOS	Tecnológico	4786	INSTITUTO FEDERAL DE EDUCAÇÃO, CIÊNCIA E TECNOLOGIA DO TOCANTINS	IFTO	Instituto Federal de Educação, Ciência e Tecnologia	Pública Federal	123557	Educação Presencial	1721000	Palmas	TO	19	10	29.43	0.0116869	44.54	0.913894	0.688342	1
2023	23	ENFERMAGEM	Bacharelado	3849	FUNDAÇÃO UNIVERSIDADE FEDERAL DO TOCANTINS	UFT	Universidade	Pública Federal	1100876	Educação Presencial	1721000	Palmas	TO	23	22	56.3545	3.56851	59.4273	3.1667	3.26715	4
2023	28	NUTRIÇÃO	Bacharelado	3849	FUNDAÇÃO UNIVERSIDADE FEDERAL DO TOCANTINS	UFT	Universidade	Pública Federal	1100879	Educação Presencial	1721000	Palmas	TO	62	59	54.1051	3.44488	52.7881	3.08351	3.17385	4
2023	5710	ENGENHARIA CIVIL	Bacharelado	3849	FUNDAÇÃO UNIVERSIDADE FEDERAL DO TOCANTINS	UFT	Universidade	Pública Federal	1101391	Educação Presencial	1721000	Palmas	TO	80	68	50.0074	2.56984	44.3426	2.95975	2.86227	3
2023	5806	ENGENHARIA ELÉTRICA	Bacharelado	3849	FUNDAÇÃO UNIVERSIDADE FEDERAL DO TOCANTINS	UFT	Universidade	Pública Federal	1101392	Educação Presencial	1721000	Palmas	TO	40	36	55.9139	3.315	36.875	2.58456	2.76717	3
2023	6307	ENGENHARIA AMBIENTAL	Bacharelado	3849	FUNDAÇÃO UNIVERSIDADE FEDERAL DO TOCANTINS	UFT	Universidade	Pública Federal	17146	Educação Presencial	1721000	Palmas	TO	62	57	55.5035	2.50646	55.8807	2.8726	2.78107	3
2023	21	ARQUITETURA E URBANISMO	Bacharelado	3849	FUNDAÇÃO UNIVERSIDADE FEDERAL DO TOCANTINS	UFT	Universidade	Pública Federal	17152	Educação Presencial	1721000	Palmas	TO	80	72	58.6097	3.13428	61.2139	3.19365	3.1788	4
2023	6002	ENGENHARIA DE ALIMENTOS	Bacharelado	3849	FUNDAÇÃO UNIVERSIDADE FEDERAL DO TOCANTINS	UFT	Universidade	Pública Federal	17157	Educação Presencial	1721000	Palmas	TO	34	30	42.19	0.448721	34.8967	0.636263	0.589378	1
2023	12	MEDICINA	Bacharelado	3849	FUNDAÇÃO UNIVERSIDADE FEDERAL DO TOCANTINS	UFT	Universidade	Pública Federal	113504	Educação Presencial	1721000	Palmas	TO	64	62	68.1903	3.12274	63.6742	2.50425	2.65888	3
2023	5710	ENGENHARIA CIVIL	Bacharelado	2365	CENTRO UNIVERSITÁRIO CATÓLICA DO TOCANTINS	UNICATÓLICA	Centro Universitário	Comunitária/Confessional	1071572	Educação Presencial	1721000	Palmas	TO	22	17	44.8941	1.92909	34.1176	1.90316	1.90964	2
2023	5806	ENGENHARIA ELÉTRICA	Bacharelado	2365	CENTRO UNIVERSITÁRIO CATÓLICA DO TOCANTINS	UNICATÓLICA	Centro Universitário	Comunitária/Confessional	1071573	Educação Presencial	1721000	Palmas	TO	16	14	48.8357	2.36171	35.6214	2.40021	2.39059	3
2023	6307	ENGENHARIA AMBIENTAL	Bacharelado	2365	CENTRO UNIVERSITÁRIO CATÓLICA DO TOCANTINS	UNICATÓLICA	Centro Universitário	Comunitária/Confessional	1107612	Educação Presencial	1721000	Palmas	TO	15	12	54.425	2.38774	49.6333	2.18973	2.23924	3
2023	6208	ENGENHARIA DE PRODUÇÃO	Bacharelado	2365	CENTRO UNIVERSITÁRIO CATÓLICA DO TOCANTINS	UNICATÓLICA	Centro Universitário	Comunitária/Confessional	5000251	Educação Presencial	1721000	Palmas	TO	8	6	43.1833	1.48037	33.4	2.37698	2.15283	3
2023	17	AGRONOMIA	Bacharelado	2365	CENTRO UNIVERSITÁRIO CATÓLICA DO TOCANTINS	UNICATÓLICA	Centro Universitário	Comunitária/Confessional	99851	Educação Presencial	1721000	Palmas	TO	55	41	44.122	2.15488	43.8561	1.60339	1.74126	2
2023	51	ZOOTECNIA	Bacharelado	2365	CENTRO UNIVERSITÁRIO CATÓLICA DO TOCANTINS	UNICATÓLICA	Centro Universitário	Comunitária/Confessional	99853	Educação Presencial	1721000	Palmas	TO	10	5	46.88	2.67449	49.46	1.51025	1.80131	2
2023	5	MEDICINA VETERINÁRIA	Bacharelado	2365	CENTRO UNIVERSITÁRIO CATÓLICA DO TOCANTINS	UNICATÓLICA	Centro Universitário	Comunitária/Confessional	1283990	Educação Presencial	1721000	Palmas	TO	54	52	47.5173	2.31687	49.6981	2.65579	2.57106	3
2023	21	ARQUITETURA E URBANISMO	Bacharelado	2365	CENTRO UNIVERSITÁRIO CATÓLICA DO TOCANTINS	UNICATÓLICA	Centro Universitário	Comunitária/Confessional	1284719	Educação Presencial	1721000	Palmas	TO	20	19	48.7632	1.86475	53.8579	2.27488	2.17234	3
2023	36	FISIOTERAPIA	Bacharelado	2148	FACULDADE DE PALMAS	FAPAL	Faculdade	Privada com fins lucrativos	67319	Educação Presencial	1721000	Palmas	TO	22	19	35.8842	0.802666	52.1789	2.03325	1.7256	2
2023	23	ENFERMAGEM	Bacharelado	2148	FACULDADE DE PALMAS	FAPAL	Faculdade	Privada com fins lucrativos	1069977	Educação Presencial	1721000	Palmas	TO	39	31	36.5	1.11021	38.7032	0.961541	0.998709	2
2023	55	BIOMEDICINA	Bacharelado	2148	FACULDADE DE PALMAS	FAPAL	Faculdade	Privada com fins lucrativos	1441148	Educação Presencial	1721000	Palmas	TO	16	16	37.6	0.840469	25.7375	0.562248	0.631803	1
2023	19	FARMÁCIA	Bacharelado	2148	FACULDADE DE PALMAS	FAPAL	Faculdade	Privada com fins lucrativos	1281096	Educação Presencial	1721000	Palmas	TO	59	54	40.9778	1.52817	33.4389	0.895397	1.05359	2
2023	95	TECNOLOGIA EM ESTÉTICA E COSMÉTICA	Tecnológico	2148	FACULDADE DE PALMAS	FAPAL	Faculdade	Privada com fins lucrativos	1281098	Educação Presencial	1721000	Palmas	TO	10	6	29.7167	0.808103	38.5167	1.806	1.55653	2
2023	5710	ENGENHARIA CIVIL	Bacharelado	2148	FACULDADE DE PALMAS	FAPAL	Faculdade	Privada com fins lucrativos	1331638	Educação Presencial	1721000	Palmas	TO	10	10	41.44	1.49624	25.04	0.965137	1.09791	2
2023	21	ARQUITETURA E URBANISMO	Bacharelado	2148	FACULDADE DE PALMAS	FAPAL	Faculdade	Privada com fins lucrativos	1331640	Educação Presencial	1721000	Palmas	TO	7	6	51.9667	2.27778	44.8833	1.15395	1.4349	2
2023	17	AGRONOMIA	Bacharelado	829	UNIVERSIDADE ESTADUAL DO TOCANTINS	UNITINS	Universidade	Pública Estadual	1156094	Educação Presencial	1721000	Palmas	TO	49	45	50.5489	3.13696	54.3644	2.97916	3.01861	4
2023	95	TECNOLOGIA EM ESTÉTICA E COSMÉTICA	Tecnológico	453	CENTRO UNIVERSITÁRIO LUTERANO DE PALMAS	CEULP	Centro Universitário	Comunitária/Confessional	87390	Educação Presencial	1721000	Palmas	TO	25	25	41.904	2.43598	45.684	2.71394	2.64445	3
2023	19	FARMÁCIA	Bacharelado	453	CENTRO UNIVERSITÁRIO LUTERANO DE PALMAS	CEULP	Centro Universitário	Comunitária/Confessional	52465	Educação Presencial	1721000	Palmas	TO	10	10	52.78	3.14059	52.63	3.18946	3.17724	4
2023	6	ODONTOLOGIA	Bacharelado	453	CENTRO UNIVERSITÁRIO LUTERANO DE PALMAS	CEULP	Centro Universitário	Comunitária/Confessional	1179443	Educação Presencial	1721000	Palmas	TO	19	19	41.1947	1.61658	46.6421	1.8807	1.81467	2
2023	21	ARQUITETURA E URBANISMO	Bacharelado	453	CENTRO UNIVERSITÁRIO LUTERANO DE PALMAS	CEULP	Centro Universitário	Comunitária/Confessional	1187695	Educação Presencial	1721000	Palmas	TO	28	25	50.3	2.0629	50.776	1.88994	1.93318	2
2023	5710	ENGENHARIA CIVIL	Bacharelado	453	CENTRO UNIVERSITÁRIO LUTERANO DE PALMAS	CEULP	Centro Universitário	Comunitária/Confessional	19967	Educação Presencial	1721000	Palmas	TO	45	38	50.3789	2.61641	36.1711	2.11535	2.24061	3
2023	23	ENFERMAGEM	Bacharelado	453	CENTRO UNIVERSITÁRIO LUTERANO DE PALMAS	CEULP	Centro Universitário	Comunitária/Confessional	39365	Educação Presencial	1721000	Palmas	TO	33	31	42.9677	1.91102	49.271	2.08601	2.04226	3
2023	36	FISIOTERAPIA	Bacharelado	453	CENTRO UNIVERSITÁRIO LUTERANO DE PALMAS	CEULP	Centro Universitário	Comunitária/Confessional	43581	Educação Presencial	1721000	Palmas	TO	18	18	44.7111	1.99326	53.3167	2.16373	2.12111	3
2023	55	BIOMEDICINA	Bacharelado	453	CENTRO UNIVERSITÁRIO LUTERANO DE PALMAS	CEULP	Centro Universitário	Comunitária/Confessional	43621	Educação Presencial	1721000	Palmas	TO	22	22	50.7909	2.60024	47.3955	2.8398	2.77991	3
2023	17	AGRONOMIA	Bacharelado	453	CENTRO UNIVERSITÁRIO LUTERANO DE PALMAS	CEULP	Centro Universitário	Comunitária/Confessional	1351961	Educação Presencial	1721000	Palmas	TO	38	36	43.6833	2.08785	42.5111	1.42731	1.59244	2
2023	6208	ENGENHARIA DE PRODUÇÃO	Bacharelado	18253	FACULDADE VALE DO AÇO	FAVALE	Faculdade	Privada com fins lucrativos	1210300	Educação Presencial	2100055	Açailândia	MA	31	18	48.5222	2.1759	28.7444	1.81429	1.90469	2
2023	5710	ENGENHARIA CIVIL	Bacharelado	23410	UNIVERSIDADE ESTADUAL DA REGIÃO TOCANTINA DO MARANHÃO	UEMASUL	Universidade	Pública Estadual	1404108	Educação Presencial	2100055	Açailândia	MA	11	9	60.8222	3.92509	37.1444	2.21593	2.64322	3
2023	92	TECNOLOGIA EM GESTÃO AMBIENTAL	Tecnológico	23410	UNIVERSIDADE ESTADUAL DA REGIÃO TOCANTINA DO MARANHÃO	UEMASUL	Universidade	Pública Estadual	1287599	Educação Presencial	2100055	Açailândia	MA	20	17	49.2118	2.69677	47.8118	2.81188	2.7831	3
2023	21	ARQUITETURA E URBANISMO	Bacharelado	18253	FACULDADE VALE DO AÇO	FAVALE	Faculdade	Privada com fins lucrativos	1404496	Educação Presencial	2100055	Açailândia	MA	3	2	57.7	3.01699	50.55	1.86172	2.15053	3
2023	6	ODONTOLOGIA	Bacharelado	18253	FACULDADE VALE DO AÇO	FAVALE	Faculdade	Privada com fins lucrativos	1404573	Educação Presencial	2100055	Açailândia	MA	27	27	39.663	1.42948	46.1111	1.80821	1.71353	2
2023	5	MEDICINA VETERINÁRIA	Bacharelado	18253	FACULDADE VALE DO AÇO	FAVALE	Faculdade	Privada com fins lucrativos	1210291	Educação Presencial	2100055	Açailândia	MA	22	0						SC
2023	5710	ENGENHARIA CIVIL	Bacharelado	18253	FACULDADE VALE DO AÇO	FAVALE	Faculdade	Privada com fins lucrativos	1210294	Educação Presencial	2100055	Açailândia	MA	8	8	38.3375	1.10746	34.775	1.97109	1.75518	2
2023	90	TECNOLOGIA EM AGRONEGÓCIOS	Tecnológico	18253	FACULDADE VALE DO AÇO	FAVALE	Faculdade	Privada com fins lucrativos	1210299	Educação Presencial	2100055	Açailândia	MA	10	7	44.2714	2.75038	47.3571	1.64896	1.92432	2
2023	5710	ENGENHARIA CIVIL	Bacharelado	568	UNIVERSIDADE ESTADUAL DO MARANHÃO	UEMA	Universidade	Pública Estadual	1404083	Educação Presencial	2101202	Bacabal	MA	7	6	55.9333	3.31245	49.7333	3.51679	3.4657	4
2023	5710	ENGENHARIA CIVIL	Bacharelado	18639	Faculdade Pitágoras de Bacabal		Faculdade	Privada com fins lucrativos	1262809	Educação Presencial	2101202	Bacabal	MA	4	1						SC
2023	5902	ENGENHARIA MECÂNICA	Bacharelado	18639	Faculdade Pitágoras de Bacabal		Faculdade	Privada com fins lucrativos	1262810	Educação Presencial	2101202	Bacabal	MA	5	5	39.14	1.24317	19.6	0	0.310792	1
2023	28	NUTRIÇÃO	Bacharelado	3741	Faculdade Pitágoras Bacabal Mearim		Faculdade	Privada com fins lucrativos	1060176	Educação Presencial	2101202	Bacabal	MA	17	16	37.5812	1.13846	37.325	0.956944	1.00232	2
2023	19	FARMÁCIA	Bacharelado	3741	Faculdade Pitágoras Bacabal Mearim		Faculdade	Privada com fins lucrativos	1069630	Educação Presencial	2101202	Bacabal	MA	57	54	36.3778	0.899711	35.6833	1.16369	1.0977	2
2023	23	ENFERMAGEM	Bacharelado	3741	Faculdade Pitágoras Bacabal Mearim		Faculdade	Privada com fins lucrativos	104180	Educação Presencial	2101202	Bacabal	MA	30	28	43.4679	1.97294	42.9429	1.41266	1.55273	2
2023	5710	ENGENHARIA CIVIL	Bacharelado	3741	Faculdade Pitágoras Bacabal Mearim		Faculdade	Privada com fins lucrativos	1279815	Educação Presencial	2101202	Bacabal	MA	11	10	36.12	0.829574	28.56	1.32887	1.20405	2
2023	23	ENFERMAGEM	Bacharelado	568	UNIVERSIDADE ESTADUAL DO MARANHÃO	UEMA	Universidade	Pública Estadual	1213054	Educação Presencial	2101202	Bacabal	MA	3	3	55.2667	3.43382	64.2	3.67454	3.61436	4
2023	6307	ENGENHARIA AMBIENTAL	Bacharelado	548	UNIVERSIDADE FEDERAL DO MARANHÃO	UFMA	Universidade	Pública Federal	1427466	Educação Presencial	2101400	Balsas	MA	1	1						SC
2023	90	TECNOLOGIA EM AGRONEGÓCIOS	Tecnológico	4399	FACULDADE DE BALSAS	UNIBALSAS	Faculdade	Privada com fins lucrativos	1108530	Educação Presencial	2101400	Balsas	MA	4	4	50.55	3.90897	60.2	5	4.72724	5
2023	23	ENFERMAGEM	Bacharelado	568	UNIVERSIDADE ESTADUAL DO MARANHÃO	UEMA	Universidade	Pública Estadual	81923	Educação Presencial	2101400	Balsas	MA	20	20	55.925	3.51533	59.875	3.21434	3.28958	4
2023	17	AGRONOMIA	Bacharelado	568	UNIVERSIDADE ESTADUAL DO MARANHÃO	UEMA	Universidade	Pública Estadual	81914	Educação Presencial	2101400	Balsas	MA	21	21	54.6238	3.75963	58.4667	3.51623	3.57708	4
2023	5806	ENGENHARIA ELÉTRICA	Bacharelado	548	UNIVERSIDADE FEDERAL DO MARANHÃO	UFMA	Universidade	Pública Federal	1405574	Educação Presencial	2101400	Balsas	MA	2	2	51.55	2.72727	38.45	2.81618	2.79395	3
2023	5710	ENGENHARIA CIVIL	Bacharelado	548	UNIVERSIDADE FEDERAL DO MARANHÃO	UFMA	Universidade	Pública Federal	1376179	Educação Presencial	2101400	Balsas	MA	10	9	61.2778	3.98218	46.1333	3.14479	3.35414	4
2023	23	ENFERMAGEM	Bacharelado	19287	Faculdade do Centro Maranhense	FCMA	Faculdade	Privada com fins lucrativos	1292431	Educação Presencial	2101608	Barra do Corda	MA	42	36	39.3167	1.45896	41.0417	1.21036	1.27251	2
2023	12	MEDICINA	Bacharelado	568	UNIVERSIDADE ESTADUAL DO MARANHÃO	UEMA	Universidade	Pública Estadual	71689	Educação Presencial	2103000	Caxias	MA	29	27	37.537	0	42.8741	0	0	1
2023	28	NUTRIÇÃO	Bacharelado	4964	Centro Universitário de Ciências e Tecnologia do Maranhão	UniFacema	Centro Universitário	Privada com fins lucrativos	1109042	Educação Presencial	2103000	Caxias	MA	13	12	29.425	0	39.4167	1.2446	0.93345	1
2023	69	TECNOLOGIA EM RADIOLOGIA	Tecnológico	4964	Centro Universitário de Ciências e Tecnologia do Maranhão	UniFacema	Centro Universitário	Privada com fins lucrativos	1456790	Educação Presencial	2103000	Caxias	MA	29	16	43.575	2.08201	45.6313	2.32308	2.26281	3
2023	95	TECNOLOGIA EM ESTÉTICA E COSMÉTICA	Tecnológico	4964	Centro Universitário de Ciências e Tecnologia do Maranhão	UniFacema	Centro Universitário	Privada com fins lucrativos	1456792	Educação Presencial	2103000	Caxias	MA	20	15	37.38	1.8317	43.22	2.40181	2.25928	3
2023	5806	ENGENHARIA ELÉTRICA	Bacharelado	4964	Centro Universitário de Ciências e Tecnologia do Maranhão	UniFacema	Centro Universitário	Privada com fins lucrativos	1456864	Educação Presencial	2103000	Caxias	MA	8	8	44.175	1.73401	35.7125	2.4136	2.2437	3
2023	55	BIOMEDICINA	Bacharelado	4964	Centro Universitário de Ciências e Tecnologia do Maranhão	UniFacema	Centro Universitário	Privada com fins lucrativos	1489707	Educação Presencial	2103000	Caxias	MA	14	11	31.4091	0.0145536	28.6818	0.871872	0.657542	1
2023	5710	ENGENHARIA CIVIL	Bacharelado	4964	Centro Universitário de Ciências e Tecnologia do Maranhão	UniFacema	Centro Universitário	Privada com fins lucrativos	1174151	Educação Presencial	2103000	Caxias	MA	20	11	50.3364	2.61107	30.7182	1.55188	1.81668	2
2023	21	ARQUITETURA E URBANISMO	Bacharelado	4964	Centro Universitário de Ciências e Tecnologia do Maranhão	UniFacema	Centro Universitário	Privada com fins lucrativos	1259752	Educação Presencial	2103000	Caxias	MA	34	22	43.7955	1.22426	41.7455	0.762021	0.877581	1
2023	36	FISIOTERAPIA	Bacharelado	4964	Centro Universitário de Ciências e Tecnologia do Maranhão	UniFacema	Centro Universitário	Privada com fins lucrativos	118264	Educação Presencial	2103000	Caxias	MA	49	40	41.49	1.55879	46.58	1.39113	1.43304	2
2023	23	ENFERMAGEM	Bacharelado	4964	Centro Universitário de Ciências e Tecnologia do Maranhão	UniFacema	Centro Universitário	Privada com fins lucrativos	118312	Educação Presencial	2103000	Caxias	MA	67	25	41.828	1.7699	47.368	1.88352	1.85512	2
2023	6	ODONTOLOGIA	Bacharelado	4964	Centro Universitário de Ciências e Tecnologia do Maranhão	UniFacema	Centro Universitário	Privada com fins lucrativos	1350882	Educação Presencial	2103000	Caxias	MA	93	82	40.172	1.49165	38.7561	0.80417	0.97604	2
2023	19	FARMÁCIA	Bacharelado	4964	Centro Universitário de Ciências e Tecnologia do Maranhão	UniFacema	Centro Universitário	Privada com fins lucrativos	1364516	Educação Presencial	2103000	Caxias	MA	42	21	37.9667	1.11679	29.0524	0.371044	0.55748	1
2023	6	ODONTOLOGIA	Bacharelado	1974	INSTITUTO SUPERIOR DE EDUCAÇÃO DE CAXIAS	ISEC	Faculdade	Privada com fins lucrativos	1332462	Educação Presencial	2103000	Caxias	MA	9	0						SC
2023	51	ZOOTECNIA	Bacharelado	600	INSTITUTO FEDERAL DE EDUCAÇÃO, CIÊNCIA E TECNOLOGIA DO MARANHÃO	IFMA	Instituto Federal de Educação, Ciência e Tecnologia	Pública Federal	1269544	Educação Presencial	2103000	Caxias	MA	45	39	46.0077	2.51557	45.0487	0.709235	1.16082	2
2023	23	ENFERMAGEM	Bacharelado	568	UNIVERSIDADE ESTADUAL DO MARANHÃO	UEMA	Universidade	Pública Estadual	62406	Educação Presencial	2103000	Caxias	MA	26	25	55.84	3.5048	62.244	3.46641	3.47601	4
2023	17	AGRONOMIA	Bacharelado	548	UNIVERSIDADE FEDERAL DO MARANHÃO	UFMA	Universidade	Pública Federal	103301	Educação Presencial	2103208	Chapadinha	MA	53	49	50.4265	3.11826	52.4265	2.72544	2.82365	3
2023	51	ZOOTECNIA	Bacharelado	548	UNIVERSIDADE FEDERAL DO MARANHÃO	UFMA	Universidade	Pública Federal	103305	Educação Presencial	2103208	Chapadinha	MA	30	24	54.1292	3.99519	51.7292	1.92229	2.44051	3
2023	17	AGRONOMIA	Bacharelado	600	INSTITUTO FEDERAL DE EDUCAÇÃO, CIÊNCIA E TECNOLOGIA DO MARANHÃO	IFMA	Instituto Federal de Educação, Ciência e Tecnologia	Pública Federal	1128957	Educação Presencial	2103307	Codó	MA	54	40	43.3	2.02928	48.54	2.21662	2.16978	3
2023	23	ENFERMAGEM	Bacharelado	568	UNIVERSIDADE ESTADUAL DO MARANHÃO	UEMA	Universidade	Pública Estadual	121740	Educação Presencial	2103505	Colinas	MA	28	26	53.1923	3.17698	55.4462	2.74308	2.85156	3
2023	92	TECNOLOGIA EM GESTÃO AMBIENTAL	Tecnológico	568	UNIVERSIDADE ESTADUAL DO MARANHÃO	UEMA	Universidade	Pública Estadual	1517791	Educação Presencial	2103505	Colinas	MA	10	8	37.375	1.03523	35.5625	1.15156	1.12248	2
2023	23	ENFERMAGEM	Bacharelado	568	UNIVERSIDADE ESTADUAL DO MARANHÃO	UEMA	Universidade	Pública Estadual	1350695	Educação Presencial	2103604	Coroatá	MA	15	15	45.6333	2.24106	55.7067	2.7708	2.63837	3
2023	6208	ENGENHARIA DE PRODUÇÃO	Bacharelado	699	FUNDAÇÃO UNIVERSIDADE FEDERAL DE RONDÔNIA	UNIR	Universidade	Pública Federal	1106843	Educação Presencial	2103604	Coroatá	MA	10	5	57.92	3.40021	48.02	4.144	3.95805	5
2023	92	TECNOLOGIA EM GESTÃO AMBIENTAL	Tecnológico	568	UNIVERSIDADE ESTADUAL DO MARANHÃO	UEMA	Universidade	Pública Estadual	1517740	Educação Presencial	2103604	Coroatá	MA	18	18	43.6611	1.91762	38.2833	1.52035	1.61967	2
2023	23	ENFERMAGEM	Bacharelado	568	UNIVERSIDADE ESTADUAL DO MARANHÃO	UEMA	Universidade	Pública Estadual	95424	Educação Presencial	2104800	Grajaú	MA	13	12	46.9167	2.39996	48.5167	2.00575	2.1043	3
2023	23	ENFERMAGEM	Bacharelado	548	UNIVERSIDADE FEDERAL DO MARANHÃO	UFMA	Universidade	Pública Federal	103309	Educação Presencial	2105302	Imperatriz	MA	53	50	53.506	3.21582	57.46	2.95737	3.02198	4
2023	5	MEDICINA VETERINÁRIA	Bacharelado	23410	UNIVERSIDADE ESTADUAL DA REGIÃO TOCANTINA DO MARANHÃO	UEMASUL	Universidade	Pública Estadual	69971	Educação Presencial	2105302	Imperatriz	MA	22	21	55.7762	3.4147	52.5952	3.05741	3.14673	4
2023	17	AGRONOMIA	Bacharelado	23410	UNIVERSIDADE ESTADUAL DA REGIÃO TOCANTINA DO MARANHÃO	UEMASUL	Universidade	Pública Estadual	69993	Educação Presencial	2105302	Imperatriz	MA	29	28	53.65	3.61083	58.6464	3.53976	3.55753	4
2023	6405	ENGENHARIA FLORESTAL	Bacharelado	23410	UNIVERSIDADE ESTADUAL DA REGIÃO TOCANTINA DO MARANHÃO	UEMASUL	Universidade	Pública Estadual	1208279	Educação Presencial	2105302	Imperatriz	MA	20	19	52.3368	3.33892	42.4474	2.37603	2.61676	3
2023	28	NUTRIÇÃO	Bacharelado	2724	INSTITUTO DE ENSINO SUPERIOR DO SUL DO MARANHÃO	IESMA	Faculdade	Privada com fins lucrativos	79772	Educação Presencial	2105302	Imperatriz	MA	45	27	38.9815	1.33391	37.5926	0.993744	1.07878	2
2023	23	ENFERMAGEM	Bacharelado	2724	INSTITUTO DE ENSINO SUPERIOR DO SUL DO MARANHÃO	IESMA	Faculdade	Privada com fins lucrativos	80212	Educação Presencial	2105302	Imperatriz	MA	69	56	39.0696	1.42837	43.8	1.50387	1.48499	2
2023	36	FISIOTERAPIA	Bacharelado	2724	INSTITUTO DE ENSINO SUPERIOR DO SUL DO MARANHÃO	IESMA	Faculdade	Privada com fins lucrativos	1206060	Educação Presencial	2105302	Imperatriz	MA	51	43	46.207	2.19502	57.3907	2.63096	2.52197	3
2023	95	TECNOLOGIA EM ESTÉTICA E COSMÉTICA	Tecnológico	2724	INSTITUTO DE ENSINO SUPERIOR DO SUL DO MARANHÃO	IESMA	Faculdade	Privada com fins lucrativos	1260831	Educação Presencial	2105302	Imperatriz	MA	26	21	35.9571	1.64165	47.2619	2.91382	2.59578	3
2023	23	ENFERMAGEM	Bacharelado	1847	FACULDADE ANHANGUERA DE IMPERATRIZ		Faculdade	Privada com fins lucrativos	1404710	Educação Presencial	2105302	Imperatriz	MA	17	17	40.8588	1.6499	38.2294	0.911124	1.09582	2
2023	5710	ENGENHARIA CIVIL	Bacharelado	1847	FACULDADE ANHANGUERA DE IMPERATRIZ		Faculdade	Privada com fins lucrativos	1179206	Educação Presencial	2105302	Imperatriz	MA	16	10	30.43	0.116541	29.81	1.45804	1.12266	2
2023	6208	ENGENHARIA DE PRODUÇÃO	Bacharelado	1847	FACULDADE ANHANGUERA DE IMPERATRIZ		Faculdade	Privada com fins lucrativos	1179207	Educação Presencial	2105302	Imperatriz	MA	7	2	37.2	0.700886	20.6	0.829928	0.797668	1
2023	21	ARQUITETURA E URBANISMO	Bacharelado	1847	FACULDADE ANHANGUERA DE IMPERATRIZ		Faculdade	Privada com fins lucrativos	1300075	Educação Presencial	2105302	Imperatriz	MA	15	13	52.2385	2.31282	50.9769	1.91504	2.01449	3
2023	5806	ENGENHARIA ELÉTRICA	Bacharelado	1847	FACULDADE ANHANGUERA DE IMPERATRIZ		Faculdade	Privada com fins lucrativos	1300200	Educação Presencial	2105302	Imperatriz	MA	7	4	48.45	2.30976	26.8	1.10294	1.40465	2
2023	5902	ENGENHARIA MECÂNICA	Bacharelado	1847	FACULDADE ANHANGUERA DE IMPERATRIZ		Faculdade	Privada com fins lucrativos	1300202	Educação Presencial	2105302	Imperatriz	MA	13	10	43.81	1.82334	27.4	1.06014	1.25094	2
2023	6	ODONTOLOGIA	Bacharelado	1847	FACULDADE ANHANGUERA DE IMPERATRIZ		Faculdade	Privada com fins lucrativos	1300205	Educação Presencial	2105302	Imperatriz	MA	42	42	38.2905	1.26183	39.1714	0.860867	0.961109	2
2023	19	FARMÁCIA	Bacharelado	1847	FACULDADE ANHANGUERA DE IMPERATRIZ		Faculdade	Privada com fins lucrativos	1321798	Educação Presencial	2105302	Imperatriz	MA	96	87	41.2299	1.56261	34.9253	1.07308	1.19546	2
2023	55	BIOMEDICINA	Bacharelado	1717	Faculdade de Imperatriz Wyden	Facimp Wyden	Faculdade	Privada com fins lucrativos	1405158	Educação Presencial	2105302	Imperatriz	MA	21	19	48.7947	2.33393	34.1368	1.44552	1.66763	2
2023	5	MEDICINA VETERINÁRIA	Bacharelado	1717	Faculdade de Imperatriz Wyden	Facimp Wyden	Faculdade	Privada com fins lucrativos	1405453	Educação Presencial	2105302	Imperatriz	MA	52	41	31.7415	0.219808	32.022	0.205436	0.209029	1
2023	23	ENFERMAGEM	Bacharelado	1717	Faculdade de Imperatriz Wyden	Facimp Wyden	Faculdade	Privada com fins lucrativos	68949	Educação Presencial	2105302	Imperatriz	MA	49	47	43.0809	1.92502	45.8936	1.72664	1.77623	2
2023	19	FARMÁCIA	Bacharelado	1717	Faculdade de Imperatriz Wyden	Facimp Wyden	Faculdade	Privada com fins lucrativos	68411	Educação Presencial	2105302	Imperatriz	MA	70	61	44.9393	2.0694	38.1393	1.45728	1.61031	2
2023	28	NUTRIÇÃO	Bacharelado	1717	Faculdade de Imperatriz Wyden	Facimp Wyden	Faculdade	Privada com fins lucrativos	1364885	Educação Presencial	2105302	Imperatriz	MA	14	14	37.0357	1.06231	34.8214	0.612641	0.725059	1
2023	6	ODONTOLOGIA	Bacharelado	1717	Faculdade de Imperatriz Wyden	Facimp Wyden	Faculdade	Privada com fins lucrativos	47858	Educação Presencial	2105302	Imperatriz	MA	54	53	44.7887	2.05557	44.4717	1.58441	1.7022	2
2023	5710	ENGENHARIA CIVIL	Bacharelado	1717	Faculdade de Imperatriz Wyden	Facimp Wyden	Faculdade	Privada com fins lucrativos	1364877	Educação Presencial	2105302	Imperatriz	MA	14	11	37.2182	0.967191	20.9727	0.54485	0.650435	1
2023	36	FISIOTERAPIA	Bacharelado	1717	Faculdade de Imperatriz Wyden	Facimp Wyden	Faculdade	Privada com fins lucrativos	1364884	Educação Presencial	2105302	Imperatriz	MA	82	77	42.1	1.64106	50.3506	1.82357	1.77794	2
2023	5710	ENGENHARIA CIVIL	Bacharelado	823	UNIVERSIDADE CEUMA	UNICEUMA	Universidade	Privada sem fins lucrativos	1187108	Educação Presencial	2105302	Imperatriz	MA	27	23	50.2783	2.60379	34.4	1.93234	2.1002	3
2023	23	ENFERMAGEM	Bacharelado	823	UNIVERSIDADE CEUMA	UNICEUMA	Universidade	Privada sem fins lucrativos	1191638	Educação Presencial	2105302	Imperatriz	MA	28	28	51.8143	3.00636	53.5357	2.5398	2.65644	3
2023	12	MEDICINA	Bacharelado	823	UNIVERSIDADE CEUMA	UNICEUMA	Universidade	Privada sem fins lucrativos	1192188	Educação Presencial	2105302	Imperatriz	MA	102	102	59.4382	1.48099	56.9588	1.31543	1.35682	2
2023	21	ARQUITETURA E URBANISMO	Bacharelado	823	UNIVERSIDADE CEUMA	UNICEUMA	Universidade	Privada sem fins lucrativos	1204968	Educação Presencial	2105302	Imperatriz	MA	26	23	57.187	2.95084	58.6043	2.86771	2.88849	3
2023	55	BIOMEDICINA	Bacharelado	823	UNIVERSIDADE CEUMA	UNICEUMA	Universidade	Privada sem fins lucrativos	1260433	Educação Presencial	2105302	Imperatriz	MA	24	22	43.0545	1.56815	46.9045	2.78817	2.48317	3
2023	6	ODONTOLOGIA	Bacharelado	823	UNIVERSIDADE CEUMA	UNICEUMA	Universidade	Privada sem fins lucrativos	1279431	Educação Presencial	2105302	Imperatriz	MA	42	41	49.6585	2.6504	51.639	2.56283	2.58472	3
2023	5806	ENGENHARIA ELÉTRICA	Bacharelado	600	INSTITUTO FEDERAL DE EDUCAÇÃO, CIÊNCIA E TECNOLOGIA DO MARANHÃO	IFMA	Instituto Federal de Educação, Ciência e Tecnologia	Pública Federal	1188416	Educação Presencial	2105302	Imperatriz	MA	59	59	57.239	3.49347	39.8627	3.02393	3.14131	4
2023	12	MEDICINA	Bacharelado	548	UNIVERSIDADE FEDERAL DO MARANHÃO	UFMA	Universidade	Pública Federal	1257562	Educação Presencial	2105302	Imperatriz	MA	65	64	69.9484	3.45254	65.7531	2.87229	3.01735	4
2023	6002	ENGENHARIA DE ALIMENTOS	Bacharelado	548	UNIVERSIDADE FEDERAL DO MARANHÃO	UFMA	Universidade	Pública Federal	103311	Educação Presencial	2105302	Imperatriz	MA	21	21	53.4429	2.70291	34.6095	0.582476	1.11259	2
2023	90	TECNOLOGIA EM AGRONEGÓCIOS	Tecnológico	568	UNIVERSIDADE ESTADUAL DO MARANHÃO	UEMA	Universidade	Pública Estadual	1214613	Educação Presencial	2105401	Itapecuru Mirim	MA	29	24	45.2875	2.93787	44.2708	0.843662	1.36721	2
2023	23	ENFERMAGEM	Bacharelado	1931	INSTITUTO DE ENSINO SUPERIOR FRANCISCANO	IESF	Faculdade	Privada com fins lucrativos	1305067	Educação Presencial	2107506	Paço do Lumiar	MA	100	96	43.1552	1.93423	43.8906	1.51351	1.61869	2
2023	36	FISIOTERAPIA	Bacharelado	1546	FACULDADE DE EDUCAÇÃO SÃO FRANCISCO	FAESF	Faculdade	Privada sem fins lucrativos	1261160	Educação Presencial	2108207	Pedreiras	MA	30	30	44.3167	1.94005	49.02	1.67096	1.73824	2
2023	23	ENFERMAGEM	Bacharelado	1546	FACULDADE DE EDUCAÇÃO SÃO FRANCISCO	FAESF	Faculdade	Privada sem fins lucrativos	67498	Educação Presencial	2108207	Pedreiras	MA	35	34	38.2794	1.33053	39.2559	1.02035	1.09789	2
2023	23	ENFERMAGEM	Bacharelado	548	UNIVERSIDADE FEDERAL DO MARANHÃO	UFMA	Universidade	Pública Federal	1270689	Educação Presencial	2108603	Pinheiro	MA	50	49	55.8082	3.50086	55.4939	2.74816	2.93634	3
2023	23	ENFERMAGEM	Bacharelado	21631	FACULDADE SUPREMO REDENTOR	FACSUR	Faculdade	Privada com fins lucrativos	1353026	Educação Presencial	2108603	Pinheiro	MA	57	54	35.5611	0.993963	39.0241	0.995681	0.995251	2
2023	92	TECNOLOGIA EM GESTÃO AMBIENTAL	Tecnológico	600	INSTITUTO FEDERAL DE EDUCAÇÃO, CIÊNCIA E TECNOLOGIA DO MARANHÃO	IFMA	Instituto Federal de Educação, Ciência e Tecnologia	Pública Federal	1562542	Educação Presencial	2108603	Pinheiro	MA	16	14	42.6214	1.77168	39.0143	1.61943	1.65749	2
2023	12	MEDICINA	Bacharelado	548	UNIVERSIDADE FEDERAL DO MARANHÃO	UFMA	Universidade	Pública Federal	1257777	Educação Presencial	2108603	Pinheiro	MA	61	60	69.905	3.44439	58.5717	1.60095	2.06181	3
2023	23	ENFERMAGEM	Bacharelado	568	UNIVERSIDADE ESTADUAL DO MARANHÃO	UEMA	Universidade	Pública Estadual	104808	Educação Presencial	2109908	Santa Inês	MA	31	29	47.1517	2.42906	51.6621	2.34043	2.36259	3
2023	23	ENFERMAGEM	Bacharelado	19374	FACULDADE SANTA LUZIA	FSL	Faculdade	Privada com fins lucrativos	1292278	Educação Presencial	2109908	Santa Inês	MA	33	29	35.1172	0.939005	32.769	0.330102	0.482328	1
2023	6411	ENGENHARIA DE COMPUTAÇÃO I	Bacharelado	600	INSTITUTO FEDERAL DE EDUCAÇÃO, CIÊNCIA E TECNOLOGIA DO MARANHÃO	IFMA	Instituto Federal de Educação, Ciência e Tecnologia	Pública Federal	1457299	Educação Presencial	2109908	Santa Inês	MA	7	6	59.65	3.45047	34.2667	1.95055	2.32553	3
2023	92	TECNOLOGIA EM GESTÃO AMBIENTAL	Tecnológico	568	UNIVERSIDADE ESTADUAL DO MARANHÃO	UEMA	Universidade	Pública Estadual	1517737	Educação Presencial	2110500	São Bento	MA	34	26	47.7692	2.49428	42.3769	2.07522	2.17998	3
2023	12	MEDICINA	Bacharelado	548	UNIVERSIDADE FEDERAL DO MARANHÃO	UFMA	Universidade	Pública Federal	11446	Educação Presencial	2111300	São Luís	MA	18	14	66.8286	2.8673	55.3786	1.03567	1.49358	2
2023	6	ODONTOLOGIA	Bacharelado	20110	Faculdade de Tecnologia e Administração Edufor	EDUFOR	Faculdade	Privada com fins lucrativos	1311751	Educação Presencial	2111300	São Luís	MA	26	23	40.0652	1.47861	44.8435	1.63516	1.59603	2
2023	36	FISIOTERAPIA	Bacharelado	20105	Faculdade de Ciências e Saúde Edufor	EDUFOR	Faculdade	Privada com fins lucrativos	1310457	Educação Presencial	2111300	São Luís	MA	51	51	40.1686	1.38056	47.6706	1.51621	1.48229	2
2023	23	ENFERMAGEM	Bacharelado	20105	Faculdade de Ciências e Saúde Edufor	EDUFOR	Faculdade	Privada com fins lucrativos	1310462	Educação Presencial	2111300	São Luís	MA	40	39	38.7359	1.38705	41.9231	1.30415	1.32488	2
2023	5710	ENGENHARIA CIVIL	Bacharelado	20105	Faculdade de Ciências e Saúde Edufor	EDUFOR	Faculdade	Privada com fins lucrativos	1310465	Educação Presencial	2111300	São Luís	MA	38	33	41.8758	1.55085	30.1545	1.49364	1.50794	2
2023	36	FISIOTERAPIA	Bacharelado	17284	CENTRO UNIVERSITÁRIO MAURÍCIO DE NASSAU DE SÃO LUÍS	UNINASSAU	Centro Universitário	Privada sem fins lucrativos	1179297	Educação Presencial	2111300	São Luís	MA	30	22	40.0545	1.36517	48.0545	1.56024	1.51147	2
2023	19	FARMÁCIA	Bacharelado	17284	CENTRO UNIVERSITÁRIO MAURÍCIO DE NASSAU DE SÃO LUÍS	UNINASSAU	Centro Universitário	Privada sem fins lucrativos	1179738	Educação Presencial	2111300	São Luís	MA	14	11	37.1545	1.00583	34.1909	0.985292	0.990428	2
2023	69	TECNOLOGIA EM RADIOLOGIA	Tecnológico	17284	CENTRO UNIVERSITÁRIO MAURÍCIO DE NASSAU DE SÃO LUÍS	UNINASSAU	Centro Universitário	Privada sem fins lucrativos	1180296	Educação Presencial	2111300	São Luís	MA	19	17	39.9471	1.50589	61.2059	4.49484	3.7476	4
2023	28	NUTRIÇÃO	Bacharelado	17284	CENTRO UNIVERSITÁRIO MAURÍCIO DE NASSAU DE SÃO LUÍS	UNINASSAU	Centro Universitário	Privada sem fins lucrativos	1203288	Educação Presencial	2111300	São Luís	MA	1	1						SC
2023	23	ENFERMAGEM	Bacharelado	17284	CENTRO UNIVERSITÁRIO MAURÍCIO DE NASSAU DE SÃO LUÍS	UNINASSAU	Centro Universitário	Privada sem fins lucrativos	1203377	Educação Presencial	2111300	São Luís	MA	33	30	33.5267	0.742068	38.3267	0.921473	0.876621	1
2023	6	ODONTOLOGIA	Bacharelado	17284	CENTRO UNIVERSITÁRIO MAURÍCIO DE NASSAU DE SÃO LUÍS	UNINASSAU	Centro Universitário	Privada sem fins lucrativos	1330930	Educação Presencial	2111300	São Luís	MA	17	16	36.4125	1.03244	38.2188	0.730816	0.806223	1
2023	5	MEDICINA VETERINÁRIA	Bacharelado	17284	CENTRO UNIVERSITÁRIO MAURÍCIO DE NASSAU DE SÃO LUÍS	UNINASSAU	Centro Universitário	Privada sem fins lucrativos	1350895	Educação Presencial	2111300	São Luís	MA	62	54	39.5574	1.25877	34.5815	0.560251	0.73488	1
2023	5710	ENGENHARIA CIVIL	Bacharelado	16894	Faculdade Internacional de São Luís	ISL	Faculdade	Privada com fins lucrativos	1157129	Educação Presencial	2111300	São Luís	MA	46	39	48.4462	2.3742	29.2154	1.39659	1.641	2
2023	5806	ENGENHARIA ELÉTRICA	Bacharelado	16894	Faculdade Internacional de São Luís	ISL	Faculdade	Privada com fins lucrativos	1157130	Educação Presencial	2111300	São Luís	MA	65	55	39.0218	1.03998	25.8255	0.959626	0.979713	2
2023	6208	ENGENHARIA DE PRODUÇÃO	Bacharelado	16894	Faculdade Internacional de São Luís	ISL	Faculdade	Privada com fins lucrativos	1157131	Educação Presencial	2111300	São Luís	MA	13	10	40.92	1.18551	23.24	1.14901	1.15813	2
2023	91	TECNOLOGIA EM GESTÃO HOSPITALAR	Tecnológico	13897	FACULDADE LABORO	Laboro	Faculdade	Privada com fins lucrativos	1106266	Educação Presencial	2111300	São Luís	MA	19	16	45.575	2.38586	44.7563	2.22034	2.26172	3
2023	95	TECNOLOGIA EM ESTÉTICA E COSMÉTICA	Tecnológico	13897	FACULDADE LABORO	Laboro	Faculdade	Privada com fins lucrativos	1455270	Educação Presencial	2111300	São Luís	MA	7	7	43.4429	2.64152	51.7571	3.48327	3.27283	4
2023	95	TECNOLOGIA EM ESTÉTICA E COSMÉTICA	Tecnológico	13897	FACULDADE LABORO	Laboro	Faculdade	Privada com fins lucrativos	1535124	Educação Presencial	2111300	São Luís	MA	14	13	35.7077	1.60833	42.6	2.32327	2.14453	3
2023	6307	ENGENHARIA AMBIENTAL	Bacharelado	4865	FACULDADE ANHANGUERA DE SÃO LUIZ		Faculdade	Privada com fins lucrativos	1059195	Educação Presencial	2111300	São Luís	MA	18	12	37.5167	0.526533	37.9417	0.911782	0.81547	1
2023	5806	ENGENHARIA ELÉTRICA	Bacharelado	4865	FACULDADE ANHANGUERA DE SÃO LUIZ		Faculdade	Privada com fins lucrativos	1059196	Educação Presencial	2111300	São Luís	MA	26	17	41.8353	1.41889	28.9824	1.42388	1.42263	2
2023	5902	ENGENHARIA MECÂNICA	Bacharelado	4865	FACULDADE ANHANGUERA DE SÃO LUIZ		Faculdade	Privada com fins lucrativos	1059197	Educação Presencial	2111300	São Luís	MA	20	16	46.1875	2.11871	22.7625	0.429834	0.852051	1
2023	5814	ENGENHARIA DE CONTROLE E AUTOMAÇÃO	Bacharelado	4865	FACULDADE ANHANGUERA DE SÃO LUIZ		Faculdade	Privada com fins lucrativos	1059198	Educação Presencial	2111300	São Luís	MA	12	7	45.2714	1.87004	26.1857	0.763365	1.04003	2
2023	5710	ENGENHARIA CIVIL	Bacharelado	4865	FACULDADE ANHANGUERA DE SÃO LUIZ		Faculdade	Privada com fins lucrativos	1059199	Educação Presencial	2111300	São Luís	MA	27	19	41.0947	1.45297	27.0474	1.17257	1.24267	2
2023	6008	ENGENHARIA QUÍMICA	Bacharelado	4865	FACULDADE ANHANGUERA DE SÃO LUIZ		Faculdade	Privada com fins lucrativos	1179203	Educação Presencial	2111300	São Luís	MA	6	5	47.16	1.76247	34.46	2.65858	2.43455	3
2023	95	TECNOLOGIA EM ESTÉTICA E COSMÉTICA	Tecnológico	4865	FACULDADE ANHANGUERA DE SÃO LUIZ		Faculdade	Privada com fins lucrativos	1282914	Educação Presencial	2111300	São Luís	MA	17	7	45.5429	2.92202	43.6286	2.45356	2.57068	3
2023	21	ARQUITETURA E URBANISMO	Bacharelado	4865	FACULDADE ANHANGUERA DE SÃO LUIZ		Faculdade	Privada com fins lucrativos	1282915	Educação Presencial	2111300	São Luís	MA	5	4	59.7	3.27485	53.975	2.2895	2.53584	3
2023	6208	ENGENHARIA DE PRODUÇÃO	Bacharelado	4865	FACULDADE ANHANGUERA DE SÃO LUIZ		Faculdade	Privada com fins lucrativos	107922	Educação Presencial	2111300	São Luís	MA	14	9	49.5111	2.30473	24.5667	1.30935	1.5582	2
2023	6	ODONTOLOGIA	Bacharelado	4865	FACULDADE ANHANGUERA DE SÃO LUIZ		Faculdade	Privada com fins lucrativos	1300195	Educação Presencial	2111300	São Luís	MA	59	59	43.8644	1.94267	41.5593	1.18684	1.3758	2
2023	36	FISIOTERAPIA	Bacharelado	4865	FACULDADE ANHANGUERA DE SÃO LUIZ		Faculdade	Privada com fins lucrativos	1300198	Educação Presencial	2111300	São Luís	MA	56	52	48.7212	2.53414	53.1808	2.14814	2.24464	3
2023	55	BIOMEDICINA	Bacharelado	4865	FACULDADE ANHANGUERA DE SÃO LUIZ		Faculdade	Privada com fins lucrativos	1300212	Educação Presencial	2111300	São Luís	MA	34	31	43.5484	1.63403	33.9645	1.4274	1.47906	2
2023	28	NUTRIÇÃO	Bacharelado	4865	FACULDADE ANHANGUERA DE SÃO LUIZ		Faculdade	Privada com fins lucrativos	1300216	Educação Presencial	2111300	São Luís	MA	13	10	37.55	1.1341	43.84	1.85292	1.67321	2
2023	19	FARMÁCIA	Bacharelado	4865	FACULDADE ANHANGUERA DE SÃO LUIZ		Faculdade	Privada com fins lucrativos	112534	Educação Presencial	2111300	São Luís	MA	93	84	38.9143	1.24625	35.8226	1.18034	1.19682	2
2023	23	ENFERMAGEM	Bacharelado	4865	FACULDADE ANHANGUERA DE SÃO LUIZ		Faculdade	Privada com fins lucrativos	114612	Educação Presencial	2111300	São Luís	MA	73	63	44.8079	2.13886	46.0143	1.73948	1.83932	2
2023	6	ODONTOLOGIA	Bacharelado	3869	INSTITUTO FLORENCE DE ENSINO SUPERIOR	IFES	Faculdade	Privada com fins lucrativos	1069320	Educação Presencial	2111300	São Luís	MA	39	38	40.5421	1.53686	43.3395	1.42985	1.4566	2
2023	95	TECNOLOGIA EM ESTÉTICA E COSMÉTICA	Tecnológico	3869	INSTITUTO FLORENCE DE ENSINO SUPERIOR	IFES	Faculdade	Privada com fins lucrativos	1405600	Educação Presencial	2111300	São Luís	MA	83	76	39.9579	2.17603	47.4868	2.94232	2.75075	3
2023	36	FISIOTERAPIA	Bacharelado	3869	INSTITUTO FLORENCE DE ENSINO SUPERIOR	IFES	Faculdade	Privada com fins lucrativos	1441049	Educação Presencial	2111300	São Luís	MA	12	11	39.9455	1.35045	44.9727	1.2068	1.24271	2
2023	55	BIOMEDICINA	Bacharelado	3869	INSTITUTO FLORENCE DE ENSINO SUPERIOR	IFES	Faculdade	Privada com fins lucrativos	1441052	Educação Presencial	2111300	São Luís	MA	20	10	43.84	1.67293	40.69	2.13465	2.01922	3
2023	23	ENFERMAGEM	Bacharelado	3869	INSTITUTO FLORENCE DE ENSINO SUPERIOR	IFES	Faculdade	Privada com fins lucrativos	98136	Educação Presencial	2111300	São Luís	MA	70	59	38.4729	1.35449	49.6525	2.12661	1.93358	2
2023	19	FARMÁCIA	Bacharelado	3869	INSTITUTO FLORENCE DE ENSINO SUPERIOR	IFES	Faculdade	Privada com fins lucrativos	98138	Educação Presencial	2111300	São Luís	MA	19	13	47.7692	2.45602	47.1	2.52842	2.51032	3
2023	28	NUTRIÇÃO	Bacharelado	3869	INSTITUTO FLORENCE DE ENSINO SUPERIOR	IFES	Faculdade	Privada com fins lucrativos	1354003	Educação Presencial	2111300	São Luís	MA	9	8	49.5625	2.81082	39.0375	1.19246	1.59705	2
2023	6410	TECNOLOGIA EM SEGURANÇA NO TRABALHO	Tecnológico	2189	FACULDADE DO MARANHÃO	FACAM-MA	Faculdade	Privada com fins lucrativos	1102244	Educação Presencial	2111300	São Luís	MA	2	1						SC
2023	23	ENFERMAGEM	Bacharelado	2189	FACULDADE DO MARANHÃO	FACAM-MA	Faculdade	Privada com fins lucrativos	98061	Educação Presencial	2111300	São Luís	MA	31	31	45.0935	2.17423	45.3452	1.66828	1.79477	2
2023	6208	ENGENHARIA DE PRODUÇÃO	Bacharelado	2189	FACULDADE DO MARANHÃO	FACAM-MA	Faculdade	Privada com fins lucrativos	1258367	Educação Presencial	2111300	São Luís	MA	1	1						SC
2023	5710	ENGENHARIA CIVIL	Bacharelado	2189	FACULDADE DO MARANHÃO	FACAM-MA	Faculdade	Privada com fins lucrativos	1331047	Educação Presencial	2111300	São Luís	MA	11	9	48.2333	2.34754	42.8111	2.80149	2.688	3
2023	21	ARQUITETURA E URBANISMO	Bacharelado	1885	CENTRO UNIVERSITÁRIO UNIDADE DE ENSINO SUPERIOR DOM BOSCO	UNDB	Centro Universitário	Privada com fins lucrativos	1154789	Educação Presencial	2111300	São Luís	MA	61	57	55.0158	2.67091	61.0561	3.17394	3.04818	4
2023	6	ODONTOLOGIA	Bacharelado	1885	CENTRO UNIVERSITÁRIO UNIDADE DE ENSINO SUPERIOR DOM BOSCO	UNDB	Centro Universitário	Privada com fins lucrativos	1284457	Educação Presencial	2111300	São Luís	MA	37	37	53.5892	3.13052	54.9973	3.02127	3.04858	4
2023	5710	ENGENHARIA CIVIL	Bacharelado	1885	CENTRO UNIVERSITÁRIO UNIDADE DE ENSINO SUPERIOR DOM BOSCO	UNDB	Centro Universitário	Privada com fins lucrativos	117172	Educação Presencial	2111300	São Luís	MA	26	22	45.5909	2.0164	40.0409	2.51524	2.39053	3
2023	19	FARMÁCIA	Bacharelado	1885	CENTRO UNIVERSITÁRIO UNIDADE DE ENSINO SUPERIOR DOM BOSCO	UNDB	Centro Universitário	Privada com fins lucrativos	1364707	Educação Presencial	2111300	São Luís	MA	30	30	47.64	2.43836	44.0833	2.16781	2.23545	3
2023	55	BIOMEDICINA	Bacharelado	1885	CENTRO UNIVERSITÁRIO UNIDADE DE ENSINO SUPERIOR DOM BOSCO	UNDB	Centro Universitário	Privada com fins lucrativos	1364807	Educação Presencial	2111300	São Luís	MA	23	19	52.7474	2.86125	43.7316	2.45451	2.55619	3
2023	28	NUTRIÇÃO	Bacharelado	1885	CENTRO UNIVERSITÁRIO UNIDADE DE ENSINO SUPERIOR DOM BOSCO	UNDB	Centro Universitário	Privada com fins lucrativos	1364809	Educação Presencial	2111300	São Luís	MA	20	20	50.94	3.00309	55.065	3.39663	3.29825	4
2023	36	FISIOTERAPIA	Bacharelado	1885	CENTRO UNIVERSITÁRIO UNIDADE DE ENSINO SUPERIOR DOM BOSCO	UNDB	Centro Universitário	Privada com fins lucrativos	1364810	Educação Presencial	2111300	São Luís	MA	34	33	50.9091	2.82925	60.1788	2.95071	2.92035	3
2023	36	FISIOTERAPIA	Bacharelado	1590	CENTRO UNIVERSITÁRIO ESTÁCIO DE SÃO LUÍS		Centro Universitário	Privada com fins lucrativos	1439515	Educação Presencial	2111300	São Luís	MA	18	17	38.1412	1.10709	42.2765	0.89758	0.949958	2
2023	19	FARMÁCIA	Bacharelado	1590	CENTRO UNIVERSITÁRIO ESTÁCIO DE SÃO LUÍS		Centro Universitário	Privada com fins lucrativos	1439525	Educação Presencial	2111300	São Luís	MA	28	27	41.6444	1.61925	35.9296	1.19313	1.29966	2
2023	6	ODONTOLOGIA	Bacharelado	1590	CENTRO UNIVERSITÁRIO ESTÁCIO DE SÃO LUÍS		Centro Universitário	Privada com fins lucrativos	1441447	Educação Presencial	2111300	São Luís	MA	33	30	41.8067	1.69132	37.9233	0.690488	0.940697	1
2023	5710	ENGENHARIA CIVIL	Bacharelado	1590	CENTRO UNIVERSITÁRIO ESTÁCIO DE SÃO LUÍS		Centro Universitário	Privada com fins lucrativos	1260718	Educação Presencial	2111300	São Luís	MA	21	13	40.2769	1.35049	24.3923	0.898208	1.01128	2
2023	28	NUTRIÇÃO	Bacharelado	1590	CENTRO UNIVERSITÁRIO ESTÁCIO DE SÃO LUÍS		Centro Universitário	Privada com fins lucrativos	117476	Educação Presencial	2111300	São Luís	MA	54	47	40.7979	1.58744	41.4085	1.51853	1.53576	2
2023	23	ENFERMAGEM	Bacharelado	1590	CENTRO UNIVERSITÁRIO ESTÁCIO DE SÃO LUÍS		Centro Universitário	Privada com fins lucrativos	118744	Educação Presencial	2111300	São Luís	MA	68	51	37.1039	1.18499	46.4294	1.78365	1.63398	2
2023	55	BIOMEDICINA	Bacharelado	1590	CENTRO UNIVERSITÁRIO ESTÁCIO DE SÃO LUÍS		Centro Universitário	Privada com fins lucrativos	120437	Educação Presencial	2111300	São Luís	MA	43	32	47.3656	2.14328	32.4594	1.26912	1.48766	2
2023	23	ENFERMAGEM	Bacharelado	1452	FACULDADE ANHANGUERA DO MARANHÃO		Faculdade	Privada com fins lucrativos	1104244	Educação Presencial	2111300	São Luís	MA	19	19	41.8842	1.77686	42.7842	1.39578	1.49105	2
2023	21	ARQUITETURA E URBANISMO	Bacharelado	1452	FACULDADE ANHANGUERA DO MARANHÃO		Faculdade	Privada com fins lucrativos	1192524	Educação Presencial	2111300	São Luís	MA	22	15	46.62	1.58843	46.26	1.32589	1.39153	2
2023	6208	ENGENHARIA DE PRODUÇÃO	Bacharelado	1452	FACULDADE ANHANGUERA DO MARANHÃO		Faculdade	Privada com fins lucrativos	1204431	Educação Presencial	2111300	São Luís	MA	8	4	54.1	2.90255	22.05	1.00518	1.47952	2
2023	5902	ENGENHARIA MECÂNICA	Bacharelado	1452	FACULDADE ANHANGUERA DO MARANHÃO		Faculdade	Privada com fins lucrativos	1259141	Educação Presencial	2111300	São Luís	MA	8	7	39.9857	1.34823	28.0286	1.14558	1.19624	2
2023	36	FISIOTERAPIA	Bacharelado	1452	FACULDADE ANHANGUERA DO MARANHÃO		Faculdade	Privada com fins lucrativos	1364391	Educação Presencial	2111300	São Luís	MA	13	13	39.1	1.23642	53.7846	2.21739	1.97215	3
2023	28	NUTRIÇÃO	Bacharelado	1452	FACULDADE ANHANGUERA DO MARANHÃO		Faculdade	Privada com fins lucrativos	1364392	Educação Presencial	2111300	São Luís	MA	4	3	41.8667	1.73662	46.2333	2.18206	2.0707	3
2023	5710	ENGENHARIA CIVIL	Bacharelado	1452	FACULDADE ANHANGUERA DO MARANHÃO		Faculdade	Privada com fins lucrativos	1364394	Educação Presencial	2111300	São Luís	MA	6	6	37.4	0.989975	25.4333	1.00578	1.00183	2
2023	95	TECNOLOGIA EM ESTÉTICA E COSMÉTICA	Tecnológico	1115	FACULDADE SANTA TEREZINHA	CEST	Faculdade	Privada sem fins lucrativos	1405878	Educação Presencial	2111300	São Luís	MA	35	35	42.1457	2.46826	49.6829	3.2205	3.03244	4
2023	36	FISIOTERAPIA	Bacharelado	1115	FACULDADE SANTA TEREZINHA	CEST	Faculdade	Privada sem fins lucrativos	19959	Educação Presencial	2111300	São Luís	MA	54	52	44.6346	1.98294	53.4788	2.18233	2.13248	3
2023	28	NUTRIÇÃO	Bacharelado	1115	FACULDADE SANTA TEREZINHA	CEST	Faculdade	Privada sem fins lucrativos	90754	Educação Presencial	2111300	São Luís	MA	83	78	46.8885	2.43757	42.8013	1.71007	1.89194	2
2023	23	ENFERMAGEM	Bacharelado	1115	FACULDADE SANTA TEREZINHA	CEST	Faculdade	Privada sem fins lucrativos	71257	Educação Presencial	2111300	São Luís	MA	71	70	44.9	2.15026	48.5357	2.00777	2.0434	3
2023	21	ARQUITETURA E URBANISMO	Bacharelado	823	UNIVERSIDADE CEUMA	UNICEUMA	Universidade	Privada sem fins lucrativos	55336	Educação Presencial	2111300	São Luís	MA	58	54	50.5537	2.09561	55.3019	2.45523	2.36532	3
2023	6	ODONTOLOGIA	Bacharelado	823	UNIVERSIDADE CEUMA	UNICEUMA	Universidade	Privada sem fins lucrativos	19584	Educação Presencial	2111300	São Luís	MA	89	87	47.4874	2.3852	49.2609	2.23819	2.27495	3
2023	6208	ENGENHARIA DE PRODUÇÃO	Bacharelado	823	UNIVERSIDADE CEUMA	UNICEUMA	Universidade	Privada sem fins lucrativos	111288	Educação Presencial	2111300	São Luís	MA	14	14	44.6357	1.66958	29.3357	1.88576	1.83171	2
2023	28	NUTRIÇÃO	Bacharelado	823	UNIVERSIDADE CEUMA	UNICEUMA	Universidade	Privada sem fins lucrativos	70554	Educação Presencial	2111300	São Luís	MA	17	16	39.5187	1.4089	48.3375	2.47144	2.2058	3
2023	36	FISIOTERAPIA	Bacharelado	823	UNIVERSIDADE CEUMA	UNICEUMA	Universidade	Privada sem fins lucrativos	50926	Educação Presencial	2111300	São Luís	MA	67	64	50.3797	2.75784	52.8219	2.10698	2.2697	3
2023	5710	ENGENHARIA CIVIL	Bacharelado	823	UNIVERSIDADE CEUMA	UNICEUMA	Universidade	Privada sem fins lucrativos	1166242	Educação Presencial	2111300	São Luís	MA	52	43	48.0674	2.32675	35.5419	2.05033	2.11944	3
2023	92	TECNOLOGIA EM GESTÃO AMBIENTAL	Tecnológico	823	UNIVERSIDADE CEUMA	UNICEUMA	Universidade	Privada sem fins lucrativos	1167038	Educação a Distância	2111300	São Luís	MA	5	4	63.65	4.72347	58.45	4.25383	4.37124	5
2023	6307	ENGENHARIA AMBIENTAL	Bacharelado	823	UNIVERSIDADE CEUMA	UNICEUMA	Universidade	Privada sem fins lucrativos	94529	Educação Presencial	2111300	São Luís	MA	6	6	49.0833	1.79975	50.35	2.26807	2.15099	3
2023	55	BIOMEDICINA	Bacharelado	823	UNIVERSIDADE CEUMA	UNICEUMA	Universidade	Privada sem fins lucrativos	1204581	Educação Presencial	2111300	São Luís	MA	19	19	53.4579	2.95604	57.7947	3.93339	3.68905	4
2023	19	FARMÁCIA	Bacharelado	823	UNIVERSIDADE CEUMA	UNICEUMA	Universidade	Privada sem fins lucrativos	43986	Educação Presencial	2111300	São Luís	MA	45	42	48.0667	2.49665	42.3429	1.95976	2.09398	3
2023	27	FONOAUDIOLOGIA	Bacharelado	823	UNIVERSIDADE CEUMA	UNICEUMA	Universidade	Privada sem fins lucrativos	50928	Educação Presencial	2111300	São Luís	MA	31	31	46.8581	2.27033	37.8065	1.23901	1.49684	2
2023	23	ENFERMAGEM	Bacharelado	823	UNIVERSIDADE CEUMA	UNICEUMA	Universidade	Privada sem fins lucrativos	55388	Educação Presencial	2111300	São Luís	MA	116	116	47.2293	2.43867	50.8181	2.25063	2.29764	3
2023	5902	ENGENHARIA MECÂNICA	Bacharelado	823	UNIVERSIDADE CEUMA	UNICEUMA	Universidade	Privada sem fins lucrativos	1327494	Educação Presencial	2111300	São Luís	MA	35	35	43.7143	1.81145	25.2457	0.767341	1.02837	2
2023	12	MEDICINA	Bacharelado	823	UNIVERSIDADE CEUMA	UNICEUMA	Universidade	Privada sem fins lucrativos	59174	Educação Presencial	2111300	São Luís	MA	175	164	56.0244	0.840601	55.7677	1.10456	1.03857	2
2023	5806	ENGENHARIA ELÉTRICA	Bacharelado	823	UNIVERSIDADE CEUMA	UNICEUMA	Universidade	Privada sem fins lucrativos	1357709	Educação Presencial	2111300	São Luís	MA	18	18	42.8556	1.5563	28.6667	1.37745	1.42216	2
2023	5902	ENGENHARIA MECÂNICA	Bacharelado	600	INSTITUTO FEDERAL DE EDUCAÇÃO, CIÊNCIA E TECNOLOGIA DO MARANHÃO	IFMA	Instituto Federal de Educação, Ciência e Tecnologia	Pública Federal	18368	Educação Presencial	2111300	São Luís	MA	38	28	61.7179	4.0481	30.7643	1.5174	2.15008	3
2023	5710	ENGENHARIA CIVIL	Bacharelado	600	INSTITUTO FEDERAL DE EDUCAÇÃO, CIÊNCIA E TECNOLOGIA DO MARANHÃO	IFMA	Instituto Federal de Educação, Ciência e Tecnologia	Pública Federal	113918	Educação Presencial	2111300	São Luís	MA	18	17	57.8588	3.55374	50.8471	3.63188	3.61234	4
2023	17	AGRONOMIA	Bacharelado	600	INSTITUTO FEDERAL DE EDUCAÇÃO, CIÊNCIA E TECNOLOGIA DO MARANHÃO	IFMA	Instituto Federal de Educação, Ciência e Tecnologia	Pública Federal	1327322	Educação Presencial	2111300	São Luís	MA	11	11	46.2	2.47242	52.4545	2.72911	2.66494	3
2023	51	ZOOTECNIA	Bacharelado	600	INSTITUTO FEDERAL DE EDUCAÇÃO, CIÊNCIA E TECNOLOGIA DO MARANHÃO	IFMA	Instituto Federal de Educação, Ciência e Tecnologia	Pública Federal	1376178	Educação Presencial	2111300	São Luís	MA	8	7	50.0571	3.25333	47.6714	1.18547	1.70244	2
2023	6411	ENGENHARIA DE COMPUTAÇÃO I	Bacharelado	568	UNIVERSIDADE ESTADUAL DO MARANHÃO	UEMA	Universidade	Pública Estadual	105074	Educação Presencial	2111300	São Luís	MA	23	21	54.719	2.78973	35.5952	2.11544	2.28401	3
2023	5710	ENGENHARIA CIVIL	Bacharelado	568	UNIVERSIDADE ESTADUAL DO MARANHÃO	UEMA	Universidade	Pública Estadual	11880	Educação Presencial	2111300	São Luís	MA	82	71	53.3563	2.98952	45.9451	3.12533	3.09138	4
2023	5902	ENGENHARIA MECÂNICA	Bacharelado	568	UNIVERSIDADE ESTADUAL DO MARANHÃO	UEMA	Universidade	Pública Estadual	11881	Educação Presencial	2111300	São Luís	MA	63	61	49.1885	2.49153	33.4869	1.88745	2.03847	3
2023	6208	ENGENHARIA DE PRODUÇÃO	Bacharelado	568	UNIVERSIDADE ESTADUAL DO MARANHÃO	UEMA	Universidade	Pública Estadual	121091	Educação Presencial	2111300	São Luís	MA	51	46	52.0326	2.63322	30.7978	2.06247	2.20516	3
2023	5	MEDICINA VETERINÁRIA	Bacharelado	568	UNIVERSIDADE ESTADUAL DO MARANHÃO	UEMA	Universidade	Pública Estadual	11874	Educação Presencial	2111300	São Luís	MA	90	87	52.7161	3.00793	50.8218	2.81157	2.86066	3
2023	51	ZOOTECNIA	Bacharelado	568	UNIVERSIDADE ESTADUAL DO MARANHÃO	UEMA	Universidade	Pública Estadual	120944	Educação Presencial	2111300	São Luís	MA	21	18	42.1944	1.82085	51.4833	1.87765	1.86345	2
2023	17	AGRONOMIA	Bacharelado	568	UNIVERSIDADE ESTADUAL DO MARANHÃO	UEMA	Universidade	Pública Estadual	11878	Educação Presencial	2111300	São Luís	MA	64	57	50.1246	3.07212	57.7	3.41585	3.32992	4
2023	21	ARQUITETURA E URBANISMO	Bacharelado	568	UNIVERSIDADE ESTADUAL DO MARANHÃO	UEMA	Universidade	Pública Estadual	11891	Educação Presencial	2111300	São Luís	MA	93	85	65.8741	4.07088	65.2235	3.69445	3.78856	4
2023	28	NUTRIÇÃO	Bacharelado	548	UNIVERSIDADE FEDERAL DO MARANHÃO	UFMA	Universidade	Pública Federal	70706	Educação Presencial	2111300	São Luís	MA	30	28	63.6179	4.77268	59.7179	4.03652	4.22056	5
2023	23	ENFERMAGEM	Bacharelado	548	UNIVERSIDADE FEDERAL DO MARANHÃO	UFMA	Universidade	Pública Federal	11436	Educação Presencial	2111300	São Luís	MA	34	29	58.4897	3.83287	68.5862	4.14126	4.06416	5
2023	6307	ENGENHARIA AMBIENTAL	Bacharelado	548	UNIVERSIDADE FEDERAL DO MARANHÃO	UFMA	Universidade	Pública Federal	1378842	Educação Presencial	2111300	São Luís	MA	25	24	61.9875	3.2202	61.2292	3.45721	3.39796	4
2023	5902	ENGENHARIA MECÂNICA	Bacharelado	548	UNIVERSIDADE FEDERAL DO MARANHÃO	UFMA	Universidade	Pública Federal	1365039	Educação Presencial	2111300	São Luís	MA	22	22	57.5045	3.52467	38.3455	2.5478	2.79202	3
2023	6411	ENGENHARIA DE COMPUTAÇÃO I	Bacharelado	548	UNIVERSIDADE FEDERAL DO MARANHÃO	UFMA	Universidade	Pública Federal	1365040	Educação Presencial	2111300	São Luís	MA	41	34	54.5529	2.76747	42.3029	2.94791	2.9028	3
2023	6008	ENGENHARIA QUÍMICA	Bacharelado	548	UNIVERSIDADE FEDERAL DO MARANHÃO	UFMA	Universidade	Pública Federal	105436	Educação Presencial	2111300	São Luís	MA	42	40	56.3375	3.11114	30.88	2.15258	2.39222	3
2023	5710	ENGENHARIA CIVIL	Bacharelado	548	UNIVERSIDADE FEDERAL DO MARANHÃO	UFMA	Universidade	Pública Federal	1363756	Educação Presencial	2111300	São Luís	MA	94	72	54.1167	3.0848	42.0181	2.71954	2.81086	3
2023	5806	ENGENHARIA ELÉTRICA	Bacharelado	548	UNIVERSIDADE FEDERAL DO MARANHÃO	UFMA	Universidade	Pública Federal	11444	Educação Presencial	2111300	São Luís	MA	88	66	56.2652	3.36231	36.8076	2.57464	2.77156	3
2023	19	FARMÁCIA	Bacharelado	548	UNIVERSIDADE FEDERAL DO MARANHÃO	UFMA	Universidade	Pública Federal	11437	Educação Presencial	2111300	São Luís	MA	65	58	60.2966	4.16751	57.7948	3.80685	3.89702	4
2023	6	ODONTOLOGIA	Bacharelado	548	UNIVERSIDADE FEDERAL DO MARANHÃO	UFMA	Universidade	Pública Federal	11438	Educação Presencial	2111300	São Luís	MA	34	34	65.2	4.54874	61.1353	3.85918	4.03157	5
2023	51	ZOOTECNIA	Bacharelado	600	INSTITUTO FEDERAL DE EDUCAÇÃO, CIÊNCIA E TECNOLOGIA DO MARANHÃO	IFMA	Instituto Federal de Educação, Ciência e Tecnologia	Pública Federal	1457401	Educação Presencial	2111607	São Raimundo das Mangabeiras	MA	16	14	45.4	2.40486	49.9643	1.60182	1.80258	2
2023	17	AGRONOMIA	Bacharelado	600	INSTITUTO FEDERAL DE EDUCAÇÃO, CIÊNCIA E TECNOLOGIA DO MARANHÃO	IFMA	Instituto Federal de Educação, Ciência e Tecnologia	Pública Federal	1419566	Educação Presencial	2111607	São Raimundo das Mangabeiras	MA	34	33	50.3606	3.10819	53.4818	2.8636	2.92475	3
2023	69	TECNOLOGIA EM RADIOLOGIA	Tecnológico	3375	INSTITUTO DE ENSINO SUPERIOR MÚLTIPLO	IESM	Faculdade	Privada com fins lucrativos	1354162	Educação Presencial	2112209	Timon	MA	10	10	41.18	1.70168	43.52	2.02869	1.94693	3
2023	51	ZOOTECNIA	Bacharelado	3375	INSTITUTO DE ENSINO SUPERIOR MÚLTIPLO	IESM	Faculdade	Privada com fins lucrativos	90737	Educação Presencial	2112209	Timon	MA	20	20	38.615	1.16872	45.72	0.831128	0.915527	1
2023	23	ENFERMAGEM	Bacharelado	3375	INSTITUTO DE ENSINO SUPERIOR MÚLTIPLO	IESM	Faculdade	Privada com fins lucrativos	117162	Educação Presencial	2112209	Timon	MA	22	22	38.65	1.37642	37.6955	0.854308	0.984835	2
2023	51	ZOOTECNIA	Bacharelado	5	UNIVERSIDADE FEDERAL DO PIAUÍ	UFPI	Universidade	Pública Federal	99722	Educação Presencial	2201903	Bom Jesus	PI	17	12	43.475	2.05415	48.9083	1.41007	1.57109	2
2023	17	AGRONOMIA	Bacharelado	5	UNIVERSIDADE FEDERAL DO PIAUÍ	UFPI	Universidade	Pública Federal	99916	Educação Presencial	2201903	Bom Jesus	PI	56	48	47.6354	2.69176	55.1021	3.07573	2.97974	4
2023	6405	ENGENHARIA FLORESTAL	Bacharelado	5	UNIVERSIDADE FEDERAL DO PIAUÍ	UFPI	Universidade	Pública Federal	99718	Educação Presencial	2201903	Bom Jesus	PI	47	36	49.3694	2.86228	34.1167	1.27494	1.67178	2
2023	5	MEDICINA VETERINÁRIA	Bacharelado	5	UNIVERSIDADE FEDERAL DO PIAUÍ	UFPI	Universidade	Pública Federal	102675	Educação Presencial	2201903	Bom Jesus	PI	43	41	55.7195	3.40717	55.6927	3.48679	3.46689	4
2023	51	ZOOTECNIA	Bacharelado	756	UNIVERSIDADE ESTADUAL DO PIAUÍ	UESPI	Universidade	Pública Estadual	43222	Educação Presencial	2202901	Corrente	PI	14	14	35.2929	0.563476	49.3571	1.49157	1.25955	2
2023	92	TECNOLOGIA EM GESTÃO AMBIENTAL	Tecnológico	1820	INSTITUTO FEDERAL DE EDUCAÇÃO, CIÊNCIA E TECNOLOGIA DO PIAUÍ	IFPI	Instituto Federal de Educação, Ciência e Tecnologia	Pública Federal	1127227	Educação Presencial	2202901	Corrente	PI	33	31	42.829	1.80082	40.6	1.83436	1.82598	2
2023	23	ENFERMAGEM	Bacharelado	5	UNIVERSIDADE FEDERAL DO PIAUÍ	UFPI	Universidade	Pública Federal	116632	Educação Presencial	2203909	Floriano	PI	18	17	59.6059	3.97108	66.2353	3.89111	3.9111	4
2023	23	ENFERMAGEM	Bacharelado	2413	FACULDADE DE ENSINO SUPERIOR DE FLORIANO	FAESF	Faculdade	Privada com fins lucrativos	66905	Educação Presencial	2203909	Floriano	PI	25	24	50.7375	2.87304	48.1167	1.96318	2.19065	3
2023	19	FARMÁCIA	Bacharelado	2413	FACULDADE DE ENSINO SUPERIOR DE FLORIANO	FAESF	Faculdade	Privada com fins lucrativos	94211	Educação Presencial	2203909	Floriano	PI	22	22	39.0773	1.26852	36.8455	1.30261	1.29409	2
2023	28	NUTRIÇÃO	Bacharelado	2413	FACULDADE DE ENSINO SUPERIOR DE FLORIANO	FAESF	Faculdade	Privada com fins lucrativos	94213	Educação Presencial	2203909	Floriano	PI	16	16	40.1562	1.49788	43.6875	1.83195	1.74843	2
2023	36	FISIOTERAPIA	Bacharelado	2413	FACULDADE DE ENSINO SUPERIOR DE FLORIANO	FAESF	Faculdade	Privada com fins lucrativos	94215	Educação Presencial	2203909	Floriano	PI	22	20	43.79	1.86901	50.85	1.88084	1.87788	2
2023	5710	ENGENHARIA CIVIL	Bacharelado	2413	FACULDADE DE ENSINO SUPERIOR DE FLORIANO	FAESF	Faculdade	Privada com fins lucrativos	1205625	Educação Presencial	2203909	Floriano	PI	10	8	34.5625	0.634398	21.9	0.640669	0.639101	1
2023	6	ODONTOLOGIA	Bacharelado	2413	FACULDADE DE ENSINO SUPERIOR DE FLORIANO	FAESF	Faculdade	Privada com fins lucrativos	1322569	Educação Presencial	2203909	Floriano	PI	19	18	46.4167	2.25442	51.5444	2.54992	2.47604	3
2023	23	ENFERMAGEM	Bacharelado	756	UNIVERSIDADE ESTADUAL DO PIAUÍ	UESPI	Universidade	Pública Estadual	20384	Educação Presencial	2203909	Floriano	PI	26	26	55.9654	3.52033	64.3385	3.68927	3.64704	4
2023	23	ENFERMAGEM	Bacharelado	756	UNIVERSIDADE ESTADUAL DO PIAUÍ	UESPI	Universidade	Pública Estadual	19090	Educação Presencial	2207702	Parnaíba	PI	20	20	64.04	4.52009	64.565	3.71338	3.91506	4
2023	12	MEDICINA	Bacharelado	25277	UNIVERSIDADE FEDERAL DO DELTA DO PARNAIBA	UFDPAR	Universidade	Pública Federal	1202553	Educação Presencial	2207702	Parnaíba	PI	38	38	71.2684	3.70015	65.2079	2.77577	3.00686	4
2023	36	FISIOTERAPIA	Bacharelado	25277	UNIVERSIDADE FEDERAL DO DELTA DO PARNAIBA	UFDPAR	Universidade	Pública Federal	102564	Educação Presencial	2207702	Parnaíba	PI	133	124	52.9379	3.1029	66.4355	3.66826	3.52692	4
2023	55	BIOMEDICINA	Bacharelado	25277	UNIVERSIDADE FEDERAL DO DELTA DO PARNAIBA	UFDPAR	Universidade	Pública Federal	102566	Educação Presencial	2207702	Parnaíba	PI	37	36	53.475	2.95832	50.9611	3.21476	3.15065	4
2023	12	MEDICINA	Bacharelado	17565	FACULDADE DE CIÊNCIAS HUMANAS,EXATAS E DA SAÚDE DO PIAUÍ	FAHESP	Faculdade	Privada com fins lucrativos	1180318	Educação Presencial	2207702	Parnaíba	PI	110	109	63.1202	2.17166	64.633	2.674	2.54841	3
2023	36	FISIOTERAPIA	Bacharelado	14297	Faculdade Unirb - Parnaíba	F. UNIRB	Faculdade	Privada com fins lucrativos	1349313	Educação Presencial	2207702	Parnaíba	PI	10	10	41.04	1.49809	49.83	1.76386	1.69742	2
2023	19	FARMÁCIA	Bacharelado	1552	Centro Universitário Maurício de Uninassau de Parnaíba	Uninassau Parnaíba	Centro Universitário	Privada com fins lucrativos	1258670	Educação Presencial	2207702	Parnaíba	PI	36	32	42.3656	1.71777	40.1969	1.70323	1.70687	2
2023	36	FISIOTERAPIA	Bacharelado	1552	Centro Universitário Maurício de Uninassau de Parnaíba	Uninassau Parnaíba	Centro Universitário	Privada com fins lucrativos	117813	Educação Presencial	2207702	Parnaíba	PI	28	19	43.6579	1.8512	57.5579	2.65013	2.4504	3
2023	5710	ENGENHARIA CIVIL	Bacharelado	1552	Centro Universitário Maurício de Uninassau de Parnaíba	Uninassau Parnaíba	Centro Universitário	Privada com fins lucrativos	1259118	Educação Presencial	2207702	Parnaíba	PI	47	34	45.3647	1.98806	30.2706	1.50563	1.62624	2
2023	21	ARQUITETURA E URBANISMO	Bacharelado	1552	Centro Universitário Maurício de Uninassau de Parnaíba	Uninassau Parnaíba	Centro Universitário	Privada com fins lucrativos	1280143	Educação Presencial	2207702	Parnaíba	PI	53	40	54.1275	2.55638	54.055	2.29949	2.36372	3
2023	95	TECNOLOGIA EM ESTÉTICA E COSMÉTICA	Tecnológico	1552	Centro Universitário Maurício de Uninassau de Parnaíba	Uninassau Parnaíba	Centro Universitário	Privada com fins lucrativos	1280254	Educação Presencial	2207702	Parnaíba	PI	81	55	36.9345	1.7722	35.1545	1.38009	1.47812	2
2023	28	NUTRIÇÃO	Bacharelado	1552	Centro Universitário Maurício de Uninassau de Parnaíba	Uninassau Parnaíba	Centro Universitário	Privada com fins lucrativos	109305	Educação Presencial	2207702	Parnaíba	PI	35	18	48.7722	2.70051	44.1333	1.89326	2.09507	3
2023	23	ENFERMAGEM	Bacharelado	1552	Centro Universitário Maurício de Uninassau de Parnaíba	Uninassau Parnaíba	Centro Universitário	Privada com fins lucrativos	117106	Educação Presencial	2207702	Parnaíba	PI	97	71	44.4986	2.10056	47.6831	1.91705	1.96293	3
2023	6	ODONTOLOGIA	Bacharelado	1552	Centro Universitário Maurício de Uninassau de Parnaíba	Uninassau Parnaíba	Centro Universitário	Privada com fins lucrativos	1331388	Educação Presencial	2207702	Parnaíba	PI	79	75	48.956	2.56459	46.6907	1.88733	2.05664	3
2023	6	ODONTOLOGIA	Bacharelado	756	UNIVERSIDADE ESTADUAL DO PIAUÍ	UESPI	Universidade	Pública Estadual	42963	Educação Presencial	2207702	Parnaíba	PI	21	20	62.785	4.25376	59.555	3.64345	3.79603	4
2023	17	AGRONOMIA	Bacharelado	756	UNIVERSIDADE ESTADUAL DO PIAUÍ	UESPI	Universidade	Pública Estadual	43012	Educação Presencial	2207702	Parnaíba	PI	15	15	51.66	3.30674	54.1667	2.95327	3.04163	4
2023	51	ZOOTECNIA	Bacharelado	1820	INSTITUTO FEDERAL DE EDUCAÇÃO, CIÊNCIA E TECNOLOGIA DO PIAUÍ	IFPI	Instituto Federal de Educação, Ciência e Tecnologia	Pública Federal	1375425	Educação Presencial	2207801	Paulistana	PI	9	7	52.5714	3.71139	67.7143	4.8249	4.54653	5
2023	28	NUTRIÇÃO	Bacharelado	5	UNIVERSIDADE FEDERAL DO PIAUÍ	UFPI	Universidade	Pública Federal	102580	Educação Presencial	2208007	Picos	PI	30	27	52.6778	3.24565	55.7852	3.49568	3.43317	4
2023	36	FISIOTERAPIA	Bacharelado	3930	INSTITUTO DE EDUCAÇÃO SUPERIOR RAIMUNDO SÁ	IESRSA	Faculdade	Privada com fins lucrativos	118704	Educação Presencial	2208007	Picos	PI	25	25	47.796	2.40935	55.04	2.36137	2.37336	3
2023	17	AGRONOMIA	Bacharelado	756	UNIVERSIDADE ESTADUAL DO PIAUÍ	UESPI	Universidade	Pública Estadual	62702	Educação Presencial	2208007	Picos	PI	17	17	47.3	2.6405	53.3882	2.85135	2.79864	3
2023	23	ENFERMAGEM	Bacharelado	756	UNIVERSIDADE ESTADUAL DO PIAUÍ	UESPI	Universidade	Pública Estadual	62822	Educação Presencial	2208007	Picos	PI	10	10	57.34	3.69053	60.34	3.26381	3.37049	4
2023	23	ENFERMAGEM	Bacharelado	5	UNIVERSIDADE FEDERAL DO PIAUÍ	UFPI	Universidade	Pública Federal	99864	Educação Presencial	2208007	Picos	PI	36	35	57.3571	3.69265	65.5943	3.8229	3.79034	4
2023	23	ENFERMAGEM	Bacharelado	3042	CHRISTUS FACULDADE DO PIAUÍ	CHRISFAPI	Faculdade	Privada com fins lucrativos	116816	Educação Presencial	2208403	Piripiri	PI	36	36	47.2	2.43504	49.3694	2.09649	2.18112	3
2023	6	ODONTOLOGIA	Bacharelado	3042	CHRISTUS FACULDADE DO PIAUÍ	CHRISFAPI	Faculdade	Privada com fins lucrativos	1440199	Educação Presencial	2208403	Piripiri	PI	42	42	51.0952	2.82589	48.9286	2.19282	2.35109	3
2023	28	NUTRIÇÃO	Bacharelado	3042	CHRISTUS FACULDADE DO PIAUÍ	CHRISFAPI	Faculdade	Privada com fins lucrativos	1441521	Educação Presencial	2208403	Piripiri	PI	31	31	45.5903	2.25638	40.9129	1.45037	1.65187	2
2023	36	FISIOTERAPIA	Bacharelado	3042	CHRISTUS FACULDADE DO PIAUÍ	CHRISFAPI	Faculdade	Privada com fins lucrativos	1111341	Educação Presencial	2208403	Piripiri	PI	25	25	43.548	1.83637	48.336	1.59252	1.65348	2
2023	19	FARMÁCIA	Bacharelado	3042	CHRISTUS FACULDADE DO PIAUÍ	CHRISFAPI	Faculdade	Privada com fins lucrativos	1260325	Educação Presencial	2208403	Piripiri	PI	22	22	48.8682	2.60616	45.1045	2.28988	2.36895	3
2023	5710	ENGENHARIA CIVIL	Bacharelado	3042	CHRISTUS FACULDADE DO PIAUÍ	CHRISFAPI	Faculdade	Privada com fins lucrativos	1261025	Educação Presencial	2208403	Piripiri	PI	31	31	47.7323	2.28474	33.7903	1.86934	1.97319	3
2023	5806	ENGENHARIA ELÉTRICA	Bacharelado	5	UNIVERSIDADE FEDERAL DO PIAUÍ	UFPI	Universidade	Pública Federal	116408	Educação Presencial	2211001	Teresina	PI	107	86	55.2628	3.22731	43.0221	3.48854	3.42324	4
2023	23	ENFERMAGEM	Bacharelado	21240	FACULDADE UNIRB - PIAUÍ	F. UNIRB	Faculdade	Privada com fins lucrativos	1333358	Educação Presencial	2211001	Teresina	PI	5	4	46.65	2.36694	40.7	1.17401	1.47224	2
2023	5710	ENGENHARIA CIVIL	Bacharelado	15508	Centro de Ensino Unificado do Piauí	CEUPI	Faculdade	Privada sem fins lucrativos	1128928	Educação Presencial	2211001	Teresina	PI	21	9	49.6444	2.52437	31.1556	1.59708	1.8289	2
2023	5806	ENGENHARIA ELÉTRICA	Bacharelado	15508	Centro de Ensino Unificado do Piauí	CEUPI	Faculdade	Privada sem fins lucrativos	1128958	Educação Presencial	2211001	Teresina	PI	8	3	46.5333	2.05163	30.5667	1.65686	1.75555	2
2023	21	ARQUITETURA E URBANISMO	Bacharelado	15508	Centro de Ensino Unificado do Piauí	CEUPI	Faculdade	Privada sem fins lucrativos	1350702	Educação Presencial	2211001	Teresina	PI	7	7	54.8429	2.64861	54.0143	2.29441	2.38296	3
2023	23	ENFERMAGEM	Bacharelado	15508	Centro de Ensino Unificado do Piauí	CEUPI	Faculdade	Privada sem fins lucrativos	1385038	Educação Presencial	2211001	Teresina	PI	29	29	51.7655	3.00032	52.6517	2.44574	2.58438	3
2023	28	NUTRIÇÃO	Bacharelado	4197	Centro Universitário Maurício de Nassau Aliança	Uninassau Aliança	Centro Universitário	Privada com fins lucrativos	1258347	Educação Presencial	2211001	Teresina	PI	53	45	41.3889	1.66993	41.2511	1.49688	1.54014	2
2023	19	FARMÁCIA	Bacharelado	4197	Centro Universitário Maurício de Nassau Aliança	Uninassau Aliança	Centro Universitário	Privada com fins lucrativos	1259236	Educação Presencial	2211001	Teresina	PI	58	36	41.3722	1.58206	34.275	0.995344	1.14202	2
2023	23	ENFERMAGEM	Bacharelado	4197	Centro Universitário Maurício de Nassau Aliança	Uninassau Aliança	Centro Universitário	Privada com fins lucrativos	101504	Educação Presencial	2211001	Teresina	PI	104	75	42.2867	1.82669	40.272	1.12847	1.30302	2
2023	6	ODONTOLOGIA	Bacharelado	4197	Centro Universitário Maurício de Nassau Aliança	Uninassau Aliança	Centro Universitário	Privada com fins lucrativos	1300237	Educação Presencial	2211001	Teresina	PI	99	94	48.1596	2.46731	47.7691	2.03455	2.14274	3
2023	36	FISIOTERAPIA	Bacharelado	4197	Centro Universitário Maurício de Nassau Aliança	Uninassau Aliança	Centro Universitário	Privada com fins lucrativos	117956	Educação Presencial	2211001	Teresina	PI	36	30	44.8167	2.00749	54.35	2.28223	2.21355	3
2023	55	BIOMEDICINA	Bacharelado	3337	FACULDADE DE TECNOLOGIA DE TERESINA	FACULDADE CET	Faculdade	Privada com fins lucrativos	109260	Educação Presencial	2211001	Teresina	PI	6	6	43.7	1.65426	35.1333	1.55031	1.5763	2
2023	19	FARMÁCIA	Bacharelado	3337	FACULDADE DE TECNOLOGIA DE TERESINA	FACULDADE CET	Faculdade	Privada com fins lucrativos	110270	Educação Presencial	2211001	Teresina	PI	56	52	41.5019	1.59978	34.8904	1.06891	1.20162	2
2023	23	ENFERMAGEM	Bacharelado	3337	FACULDADE DE TECNOLOGIA DE TERESINA	FACULDADE CET	Faculdade	Privada com fins lucrativos	114356	Educação Presencial	2211001	Teresina	PI	28	24	41.3792	1.71433	51.0542	2.27575	2.13539	3
2023	23	ENFERMAGEM	Bacharelado	2150	CENTRO UNIVERSITÁRIO DO PIAUÍ	UNIFAPI	Centro Universitário	Privada com fins lucrativos	1069987	Educação Presencial	2211001	Teresina	PI	13	13	36	1.0483	44.3615	1.56362	1.43479	2
2023	5710	ENGENHARIA CIVIL	Bacharelado	2150	CENTRO UNIVERSITÁRIO DO PIAUÍ	UNIFAPI	Centro Universitário	Privada com fins lucrativos	1279824	Educação Presencial	2211001	Teresina	PI	9	8	36.6625	0.897556	24.45	0.90417	0.902516	1
2023	69	TECNOLOGIA EM RADIOLOGIA	Tecnológico	1820	INSTITUTO FEDERAL DE EDUCAÇÃO, CIÊNCIA E TECNOLOGIA DO PIAUÍ	IFPI	Instituto Federal de Educação, Ciência e Tecnologia	Pública Federal	84372	Educação Presencial	2211001	Teresina	PI	13	9	47.5778	2.71766	54.3444	3.53807	3.33297	4
2023	92	TECNOLOGIA EM GESTÃO AMBIENTAL	Tecnológico	1820	INSTITUTO FEDERAL DE EDUCAÇÃO, CIÊNCIA E TECNOLOGIA DO PIAUÍ	IFPI	Instituto Federal de Educação, Ciência e Tecnologia	Pública Federal	86806	Educação Presencial	2211001	Teresina	PI	37	31	52.8387	3.20588	49.0871	2.98474	3.04003	4
2023	5902	ENGENHARIA MECÂNICA	Bacharelado	1820	INSTITUTO FEDERAL DE EDUCAÇÃO, CIÊNCIA E TECNOLOGIA DO PIAUÍ	IFPI	Instituto Federal de Educação, Ciência e Tecnologia	Pública Federal	114228	Educação Presencial	2211001	Teresina	PI	32	27	58.9889	3.70907	34.7074	2.05333	2.46727	3
2023	23	ENFERMAGEM	Bacharelado	1734	Centro Universitário Facid Wyden	UNIFACID WYDEN	Centro Universitário	Privada com fins lucrativos	71161	Educação Presencial	2211001	Teresina	PI	50	47	45.9596	2.28145	42.6489	1.38139	1.6064	2
2023	12	MEDICINA	Bacharelado	1734	Centro Universitário Facid Wyden	UNIFACID WYDEN	Centro Universitário	Privada com fins lucrativos	79007	Educação Presencial	2211001	Teresina	PI	125	121	60.0512	1.59598	60.0793	1.86785	1.79988	2
2023	5710	ENGENHARIA CIVIL	Bacharelado	1734	Centro Universitário Facid Wyden	UNIFACID WYDEN	Centro Universitário	Privada com fins lucrativos	1260307	Educação Presencial	2211001	Teresina	PI	62	46	45.2783	1.97723	31.2196	1.60369	1.69708	2
2023	5806	ENGENHARIA ELÉTRICA	Bacharelado	1734	Centro Universitário Facid Wyden	UNIFACID WYDEN	Centro Universitário	Privada com fins lucrativos	1260314	Educação Presencial	2211001	Teresina	PI	34	28	43.5	1.6431	28.1321	1.29884	1.38491	2
2023	6208	ENGENHARIA DE PRODUÇÃO	Bacharelado	1734	Centro Universitário Facid Wyden	UNIFACID WYDEN	Centro Universitário	Privada com fins lucrativos	1260315	Educação Presencial	2211001	Teresina	PI	22	15	44.8733	1.70054	24.02	1.24328	1.3576	2
2023	5902	ENGENHARIA MECÂNICA	Bacharelado	1734	Centro Universitário Facid Wyden	UNIFACID WYDEN	Centro Universitário	Privada com fins lucrativos	1260316	Educação Presencial	2211001	Teresina	PI	41	26	49.1923	2.492	30.7	1.50866	1.7545	2
2023	36	FISIOTERAPIA	Bacharelado	1734	Centro Universitário Facid Wyden	UNIFACID WYDEN	Centro Universitário	Privada com fins lucrativos	47935	Educação Presencial	2211001	Teresina	PI	19	16	47.3188	2.34498	57.0375	2.59045	2.52908	3
2023	6	ODONTOLOGIA	Bacharelado	1734	Centro Universitário Facid Wyden	UNIFACID WYDEN	Centro Universitário	Privada com fins lucrativos	50979	Educação Presencial	2211001	Teresina	PI	78	75	43.028	1.84051	49.0747	2.21277	2.1197	3
2023	21	ARQUITETURA E URBANISMO	Bacharelado	1734	Centro Universitário Facid Wyden	UNIFACID WYDEN	Centro Universitário	Privada com fins lucrativos	1284510	Educação Presencial	2211001	Teresina	PI	64	55	48.2855	1.80316	45.4345	1.22279	1.36788	2
2023	28	NUTRIÇÃO	Bacharelado	1734	Centro Universitário Facid Wyden	UNIFACID WYDEN	Centro Universitário	Privada com fins lucrativos	1284574	Educação Presencial	2211001	Teresina	PI	29	25	43.044	1.90096	41.34	1.50911	1.60707	2
2023	55	BIOMEDICINA	Bacharelado	1734	Centro Universitário Facid Wyden	UNIFACID WYDEN	Centro Universitário	Privada com fins lucrativos	1330431	Educação Presencial	2211001	Teresina	PI	48	46	46.2283	1.99155	33.9	1.42062	1.56335	2
2023	19	FARMÁCIA	Bacharelado	1734	Centro Universitário Facid Wyden	UNIFACID WYDEN	Centro Universitário	Privada com fins lucrativos	119806	Educação Presencial	2211001	Teresina	PI	67	61	43.4525	1.86626	39.4459	1.61346	1.67666	2
2023	23	ENFERMAGEM	Bacharelado	1683	CENTRO UNIVERSITÁRIO MAURÍCIO DE NASSAU DE TERESINA		Centro Universitário	Privada com fins lucrativos	1204273	Educação Presencial	2211001	Teresina	PI	32	30	44.0667	2.04708	45.89	1.72625	1.80646	2
2023	5902	ENGENHARIA MECÂNICA	Bacharelado	1683	CENTRO UNIVERSITÁRIO MAURÍCIO DE NASSAU DE TERESINA		Centro Universitário	Privada com fins lucrativos	1204324	Educação Presencial	2211001	Teresina	PI	12	11	43.6545	1.80403	30.8909	1.53461	1.60197	2
2023	5710	ENGENHARIA CIVIL	Bacharelado	1683	CENTRO UNIVERSITÁRIO MAURÍCIO DE NASSAU DE TERESINA		Centro Universitário	Privada com fins lucrativos	1205002	Educação Presencial	2211001	Teresina	PI	51	41	48.0902	2.3296	34.9512	1.9893	2.07438	3
2023	21	ARQUITETURA E URBANISMO	Bacharelado	1683	CENTRO UNIVERSITÁRIO MAURÍCIO DE NASSAU DE TERESINA		Centro Universitário	Privada com fins lucrativos	1280097	Educação Presencial	2211001	Teresina	PI	23	22	50.5545	2.09571	48.8864	1.65393	1.76437	2
2023	69	TECNOLOGIA EM RADIOLOGIA	Tecnológico	1683	CENTRO UNIVERSITÁRIO MAURÍCIO DE NASSAU DE TERESINA		Centro Universitário	Privada com fins lucrativos	1323702	Educação Presencial	2211001	Teresina	PI	46	43	45.7814	2.43239	47.1628	2.53664	2.51058	3
2023	27	FONOAUDIOLOGIA	Bacharelado	1677	FACULDADE DE ENSINO SUPERIOR DO PIAUÍ	FAESPI	Faculdade	Privada com fins lucrativos	48614	Educação Presencial	2211001	Teresina	PI	11	10	36.82	0.865922	35.35	0.840491	0.846849	1
2023	36	FISIOTERAPIA	Bacharelado	1677	FACULDADE DE ENSINO SUPERIOR DO PIAUÍ	FAESPI	Faculdade	Privada com fins lucrativos	1365240	Educação Presencial	2211001	Teresina	PI	15	15	41.6867	1.58531	52.2067	2.03643	1.92365	2
2023	19	FARMÁCIA	Bacharelado	1656	INSTITUTO DE ENSINO SUPERIOR DE TERESINA	IEST	Faculdade	Privada sem fins lucrativos	1076720	Educação Presencial	2211001	Teresina	PI	43	40	36.3625	0.897624	29.3775	0.409908	0.531837	1
2023	23	ENFERMAGEM	Bacharelado	1656	INSTITUTO DE ENSINO SUPERIOR DE TERESINA	IEST	Faculdade	Privada sem fins lucrativos	109574	Educação Presencial	2211001	Teresina	PI	15	15	42.6	1.86549	43.6533	1.48826	1.58257	2
2023	36	FISIOTERAPIA	Bacharelado	1656	INSTITUTO DE ENSINO SUPERIOR DE TERESINA	IEST	Faculdade	Privada sem fins lucrativos	59134	Educação Presencial	2211001	Teresina	PI	15	14	42.8929	1.74801	44.4071	1.14194	1.29345	2
2023	12	MEDICINA	Bacharelado	1563	CENTRO UNIVERSITÁRIO UNINOVAFAPI	UNINOVAFAPI	Centro Universitário	Privada com fins lucrativos	72669	Educação Presencial	2211001	Teresina	PI	210	209	66.511	2.80773	63.8038	2.5272	2.59733	3
2023	5710	ENGENHARIA CIVIL	Bacharelado	1563	CENTRO UNIVERSITÁRIO UNINOVAFAPI	UNINOVAFAPI	Centro Universitário	Privada com fins lucrativos	5000232	Educação Presencial	2211001	Teresina	PI	21	18	55.2722	3.2296	36.0444	2.10227	2.3841	3
2023	55	BIOMEDICINA	Bacharelado	1563	CENTRO UNIVERSITÁRIO UNINOVAFAPI	UNINOVAFAPI	Centro Universitário	Privada com fins lucrativos	85422	Educação Presencial	2211001	Teresina	PI	2	0						SC
2023	6	ODONTOLOGIA	Bacharelado	1563	CENTRO UNIVERSITÁRIO UNINOVAFAPI	UNINOVAFAPI	Centro Universitário	Privada com fins lucrativos	38313	Educação Presencial	2211001	Teresina	PI	97	95	47.7926	2.42249	45.4189	1.71372	1.89091	2
2023	23	ENFERMAGEM	Bacharelado	1563	CENTRO UNIVERSITÁRIO UNINOVAFAPI	UNINOVAFAPI	Centro Universitário	Privada com fins lucrativos	38315	Educação Presencial	2211001	Teresina	PI	81	67	44.9537	2.15692	47.203	1.86596	1.9387	2
2023	21	ARQUITETURA E URBANISMO	Bacharelado	1563	CENTRO UNIVERSITÁRIO UNINOVAFAPI	UNINOVAFAPI	Centro Universitário	Privada com fins lucrativos	1191051	Educação Presencial	2211001	Teresina	PI	50	45	51.8644	2.2646	49.54	1.73557	1.86783	2
2023	36	FISIOTERAPIA	Bacharelado	1563	CENTRO UNIVERSITÁRIO UNINOVAFAPI	UNINOVAFAPI	Centro Universitário	Privada com fins lucrativos	50813	Educação Presencial	2211001	Teresina	PI	8	5	49.6	2.65268	51.08	1.90721	2.09358	3
2023	27	FONOAUDIOLOGIA	Bacharelado	1563	CENTRO UNIVERSITÁRIO UNINOVAFAPI	UNINOVAFAPI	Centro Universitário	Privada com fins lucrativos	50815	Educação Presencial	2211001	Teresina	PI	1	1						SC
2023	28	NUTRIÇÃO	Bacharelado	1563	CENTRO UNIVERSITÁRIO UNINOVAFAPI	UNINOVAFAPI	Centro Universitário	Privada com fins lucrativos	59153	Educação Presencial	2211001	Teresina	PI	27	24	53.2542	3.32611	46.9292	2.27776	2.53984	3
2023	95	TECNOLOGIA EM ESTÉTICA E COSMÉTICA	Tecnológico	1131	CENTRO UNIVERSITÁRIO SANTO AGOSTINHO	UNIFSA	Centro Universitário	Privada com fins lucrativos	1474800	Educação Presencial	2211001	Teresina	PI	15	15	35.22	1.54319	44.3933	2.55044	2.29863	3
2023	5710	ENGENHARIA CIVIL	Bacharelado	1131	CENTRO UNIVERSITÁRIO SANTO AGOSTINHO	UNIFSA	Centro Universitário	Privada com fins lucrativos	1130233	Educação Presencial	2211001	Teresina	PI	54	50	51.53	2.76065	41.518	2.66787	2.69106	3
2023	5806	ENGENHARIA ELÉTRICA	Bacharelado	1131	CENTRO UNIVERSITÁRIO SANTO AGOSTINHO	UNIFSA	Centro Universitário	Privada com fins lucrativos	1130234	Educação Presencial	2211001	Teresina	PI	27	22	52.9091	2.91032	33.9455	2.15374	2.34289	3
2023	92	TECNOLOGIA EM GESTÃO AMBIENTAL	Tecnológico	1131	CENTRO UNIVERSITÁRIO SANTO AGOSTINHO	UNIFSA	Centro Universitário	Privada com fins lucrativos	1523525	Educação a Distância	2211001	Teresina	PI	1	0						SC
2023	95	TECNOLOGIA EM ESTÉTICA E COSMÉTICA	Tecnológico	1131	CENTRO UNIVERSITÁRIO SANTO AGOSTINHO	UNIFSA	Centro Universitário	Privada com fins lucrativos	1556205	Educação a Distância	2211001	Teresina	PI	6	3	23.6667	0	42.4333	2.30215	1.72661	2
2023	23	ENFERMAGEM	Bacharelado	1131	CENTRO UNIVERSITÁRIO SANTO AGOSTINHO	UNIFSA	Centro Universitário	Privada com fins lucrativos	86830	Educação Presencial	2211001	Teresina	PI	130	116	45.6948	2.24867	50.7681	2.24531	2.24615	3
2023	36	FISIOTERAPIA	Bacharelado	1131	CENTRO UNIVERSITÁRIO SANTO AGOSTINHO	UNIFSA	Centro Universitário	Privada com fins lucrativos	86832	Educação Presencial	2211001	Teresina	PI	67	65	49.1015	2.58545	53.2046	2.15088	2.25952	3
2023	28	NUTRIÇÃO	Bacharelado	1131	CENTRO UNIVERSITÁRIO SANTO AGOSTINHO	UNIFSA	Centro Universitário	Privada com fins lucrativos	96361	Educação Presencial	2211001	Teresina	PI	47	42	53.6667	3.38368	50.9738	2.83399	2.97142	4
2023	6208	ENGENHARIA DE PRODUÇÃO	Bacharelado	1131	CENTRO UNIVERSITÁRIO SANTO AGOSTINHO	UNIFSA	Centro Universitário	Privada com fins lucrativos	105972	Educação Presencial	2211001	Teresina	PI	9	6	52.3167	2.67023	26.2667	1.51482	1.80367	2
2023	19	FARMÁCIA	Bacharelado	1131	CENTRO UNIVERSITÁRIO SANTO AGOSTINHO	UNIFSA	Centro Universitário	Privada com fins lucrativos	108702	Educação Presencial	2211001	Teresina	PI	54	48	51.1437	2.91705	46.5958	2.46815	2.58037	3
2023	21	ARQUITETURA E URBANISMO	Bacharelado	1131	CENTRO UNIVERSITÁRIO SANTO AGOSTINHO	UNIFSA	Centro Universitário	Privada com fins lucrativos	1323598	Educação Presencial	2211001	Teresina	PI	46	43	53.0395	2.41611	57.8512	2.77364	2.68426	3
2023	6	ODONTOLOGIA	Bacharelado	1131	CENTRO UNIVERSITÁRIO SANTO AGOSTINHO	UNIFSA	Centro Universitário	Privada com fins lucrativos	1353263	Educação Presencial	2211001	Teresina	PI	127	125	50.9904	2.81309	50.2184	2.3689	2.47995	3
2023	36	FISIOTERAPIA	Bacharelado	916	FACULDADE ESTÁCIO DE TERESINA	ESTÁCIO TERESINA	Faculdade	Privada com fins lucrativos	94243	Educação Presencial	2211001	Teresina	PI	35	29	41.3448	1.5392	49.3552	1.7094	1.66685	2
2023	23	ENFERMAGEM	Bacharelado	916	FACULDADE ESTÁCIO DE TERESINA	ESTÁCIO TERESINA	Faculdade	Privada com fins lucrativos	95194	Educação Presencial	2211001	Teresina	PI	133	115	41.7513	1.76041	43.4226	1.46371	1.53788	2
2023	28	NUTRIÇÃO	Bacharelado	916	FACULDADE ESTÁCIO DE TERESINA	ESTÁCIO TERESINA	Faculdade	Privada com fins lucrativos	95195	Educação Presencial	2211001	Teresina	PI	43	35	43.4086	1.95184	43.2743	1.77512	1.8193	2
2023	21	ARQUITETURA E URBANISMO	Bacharelado	916	FACULDADE ESTÁCIO DE TERESINA	ESTÁCIO TERESINA	Faculdade	Privada com fins lucrativos	1259920	Educação Presencial	2211001	Teresina	PI	35	21	46.0857	1.51954	47.2619	1.45103	1.46816	2
2023	23	ENFERMAGEM	Bacharelado	756	UNIVERSIDADE ESTADUAL DO PIAUÍ	UESPI	Universidade	Pública Estadual	85332	Educação Presencial	2211001	Teresina	PI	29	26	62.2615	4.29989	69.4885	4.23726	4.25292	5
2023	51	ZOOTECNIA	Bacharelado	756	UNIVERSIDADE ESTADUAL DO PIAUÍ	UESPI	Universidade	Pública Estadual	1189700	Educação Presencial	2211001	Teresina	PI	15	14	48.6	2.98785	50.4643	1.69261	2.01642	3
2023	17	AGRONOMIA	Bacharelado	756	UNIVERSIDADE ESTADUAL DO PIAUÍ	UESPI	Universidade	Pública Estadual	62690	Educação Presencial	2211001	Teresina	PI	25	24	45.3583	2.3438	51.0333	2.54305	2.49323	3
2023	5806	ENGENHARIA ELÉTRICA	Bacharelado	756	UNIVERSIDADE ESTADUAL DO PIAUÍ	UESPI	Universidade	Pública Estadual	62824	Educação Presencial	2211001	Teresina	PI	10	9	58.9667	3.72615	34.0333	2.16667	2.55654	3
2023	5710	ENGENHARIA CIVIL	Bacharelado	756	UNIVERSIDADE ESTADUAL DO PIAUÍ	UESPI	Universidade	Pública Estadual	63064	Educação Presencial	2211001	Teresina	PI	31	25	56.856	3.42807	56.488	4.21477	4.0181	5
2023	36	FISIOTERAPIA	Bacharelado	756	UNIVERSIDADE ESTADUAL DO PIAUÍ	UESPI	Universidade	Pública Estadual	19085	Educação Presencial	2211001	Teresina	PI	37	37	65.327	4.77397	70.1378	4.09287	4.26314	5
2023	12	MEDICINA	Bacharelado	756	UNIVERSIDADE ESTADUAL DO PIAUÍ	UESPI	Universidade	Pública Estadual	19086	Educação Presencial	2211001	Teresina	PI	52	46	73.1435	4.05188	64.1435	2.58733	2.95347	4
2023	5	MEDICINA VETERINÁRIA	Bacharelado	5	UNIVERSIDADE FEDERAL DO PIAUÍ	UFPI	Universidade	Pública Federal	504	Educação Presencial	2211001	Teresina	PI	55	52	55.5115	3.37953	48.8077	2.53236	2.74415	3
2023	5902	ENGENHARIA MECÂNICA	Bacharelado	5	UNIVERSIDADE FEDERAL DO PIAUÍ	UFPI	Universidade	Pública Federal	116410	Educação Presencial	2211001	Teresina	PI	66	48	58.4208	3.6385	39.5854	2.71633	2.94687	4
2023	5710	ENGENHARIA CIVIL	Bacharelado	5	UNIVERSIDADE FEDERAL DO PIAUÍ	UFPI	Universidade	Pública Federal	512	Educação Presencial	2211001	Teresina	PI	46	38	61.3737	3.9942	58.7658	4.45015	4.33616	5
2023	6208	ENGENHARIA DE PRODUÇÃO	Bacharelado	5	UNIVERSIDADE FEDERAL DO PIAUÍ	UFPI	Universidade	Pública Federal	116406	Educação Presencial	2211001	Teresina	PI	46	39	56.4462	3.2082	36.5487	2.75754	2.87021	3
2023	17	AGRONOMIA	Bacharelado	5	UNIVERSIDADE FEDERAL DO PIAUÍ	UFPI	Universidade	Pública Federal	508	Educação Presencial	2211001	Teresina	PI	83	60	52.4933	3.43408	58.2433	3.48699	3.47376	4
2023	28	NUTRIÇÃO	Bacharelado	5	UNIVERSIDADE FEDERAL DO PIAUÍ	UFPI	Universidade	Pública Federal	488	Educação Presencial	2211001	Teresina	PI	26	18	63.6	4.77019	60.2667	4.11199	4.27654	5
2023	19	FARMÁCIA	Bacharelado	5	UNIVERSIDADE FEDERAL DO PIAUÍ	UFPI	Universidade	Pública Federal	516	Educação Presencial	2211001	Teresina	PI	38	36	57.5139	3.78734	61.475	4.24677	4.13191	5
2023	6	ODONTOLOGIA	Bacharelado	5	UNIVERSIDADE FEDERAL DO PIAUÍ	UFPI	Universidade	Pública Federal	485	Educação Presencial	2211001	Teresina	PI	28	26	66.8423	4.74934	69.4923	5	4.93734	5
2023	23	ENFERMAGEM	Bacharelado	5	UNIVERSIDADE FEDERAL DO PIAUÍ	UFPI	Universidade	Pública Federal	486	Educação Presencial	2211001	Teresina	PI	54	52	60.4115	4.07083	68.3827	4.1196	4.10741	5
2023	12	MEDICINA	Bacharelado	5	UNIVERSIDADE FEDERAL DO PIAUÍ	UFPI	Universidade	Pública Federal	484	Educação Presencial	2211001	Teresina	PI	45	43	71.7628	3.79289	72.4605	4.05969	3.99299	5
2023	21	ARQUITETURA E URBANISMO	Bacharelado	5	UNIVERSIDADE FEDERAL DO PIAUÍ	UFPI	Universidade	Pública Federal	517	Educação Presencial	2211001	Teresina	PI	74	48	68.0604	4.35276	70.8563	4.39799	4.38668	5
2023	17	AGRONOMIA	Bacharelado	756	UNIVERSIDADE ESTADUAL DO PIAUÍ	UESPI	Universidade	Pública Estadual	62694	Educação Presencial	2211209	Uruçuí	PI	35	33	41.8667	1.81025	50.6848	2.49742	2.32563	3
2023	17	AGRONOMIA	Bacharelado	1820	INSTITUTO FEDERAL DE EDUCAÇÃO, CIÊNCIA E TECNOLOGIA DO PIAUÍ	IFPI	Instituto Federal de Educação, Ciência e Tecnologia	Pública Federal	1341013	Educação Presencial	2211209	Uruçuí	PI	31	28	43.1036	1.99926	49.7571	2.37596	2.28179	3
2023	23	ENFERMAGEM	Bacharelado	21262	FACULDADE REGIONAL JAGUARIBANA	FRJ	Faculdade	Privada sem fins lucrativos	1333568	Educação Presencial	2300705	Alto Santo	CE	19	18	37.1556	1.19138	38.7833	0.970065	1.02539	2
2023	28	NUTRIÇÃO	Bacharelado	1350	Centro Universitário Multiversa do Jaguaribe- UNIJAGUARIBE	UNIJAGUARIBE	Centro Universitário	Privada com fins lucrativos	1305295	Educação Presencial	2301109	Aracati	CE	25	24	35.7625	0.884596	37.7917	1.02112	0.986991	2
2023	36	FISIOTERAPIA	Bacharelado	1350	Centro Universitário Multiversa do Jaguaribe- UNIJAGUARIBE	UNIJAGUARIBE	Centro Universitário	Privada com fins lucrativos	1130119	Educação Presencial	2301109	Aracati	CE	15	14	42.85	1.74223	53.8857	2.22899	2.1073	3
2023	19	FARMÁCIA	Bacharelado	1350	Centro Universitário Multiversa do Jaguaribe- UNIJAGUARIBE	UNIJAGUARIBE	Centro Universitário	Privada com fins lucrativos	1200679	Educação Presencial	2301109	Aracati	CE	25	24	43.8708	1.92342	38.1667	1.46055	1.57626	2
2023	23	ENFERMAGEM	Bacharelado	1350	Centro Universitário Multiversa do Jaguaribe- UNIJAGUARIBE	UNIJAGUARIBE	Centro Universitário	Privada com fins lucrativos	104722	Educação Presencial	2301109	Aracati	CE	50	49	40.7388	1.63504	41.5551	1.265	1.35751	2
2023	5806	ENGENHARIA ELÉTRICA	Bacharelado	275	UNIVERSIDADE DO VALE DO PARAÍBA	UNIVAP	Universidade	Comunitária/Confessional	22263	Educação Presencial	2301901	Barbalha	CE	10	8	58.6125	3.67845	44.0375	3.63787	3.64801	4
2023	92	TECNOLOGIA EM GESTÃO AMBIENTAL	Tecnológico	1807	INSTITUTO FEDERAL DE EDUCAÇÃO, CIÊNCIA E TECNOLOGIA DO CEARÁ	IFCE	Instituto Federal de Educação, Ciência e Tecnologia	Pública Federal	1494131	Educação Presencial	2302602	Camocim	CE	9	8	59.85	4.19006	57	4.05729	4.09048	5
2023	23	ENFERMAGEM	Bacharelado	4367	FACULDADE TERRA NORDESTE	FATENE	Faculdade	Privada com fins lucrativos	117282	Educação Presencial	2303709	Caucaia	CE	21	21	45.3333	2.20392	53.2524	2.50965	2.43322	3
2023	36	FISIOTERAPIA	Bacharelado	4367	FACULDADE TERRA NORDESTE	FATENE	Faculdade	Privada com fins lucrativos	1405613	Educação Presencial	2303709	Caucaia	CE	9	9	51.0222	2.84451	61.6556	3.12007	3.05118	4
2023	5	MEDICINA VETERINÁRIA	Bacharelado	4367	FACULDADE TERRA NORDESTE	FATENE	Faculdade	Privada com fins lucrativos	1101780	Educação Presencial	2303709	Caucaia	CE	42	37	45.2514	2.01566	42.6757	1.68231	1.76565	2
2023	6208	ENGENHARIA DE PRODUÇÃO	Bacharelado	4367	FACULDADE TERRA NORDESTE	FATENE	Faculdade	Privada com fins lucrativos	1173439	Educação Presencial	2303709	Caucaia	CE	17	14	45.2286	1.74682	28.4	1.77266	1.7662	2
2023	5710	ENGENHARIA CIVIL	Bacharelado	4367	FACULDADE TERRA NORDESTE	FATENE	Faculdade	Privada com fins lucrativos	1280070	Educação Presencial	2303709	Caucaia	CE	5	5	55.64	3.27569	34.44	1.93647	2.27128	3
2023	6307	ENGENHARIA AMBIENTAL	Bacharelado	583	UNIVERSIDADE FEDERAL DO CEARÁ	UFC	Universidade	Pública Federal	1300426	Educação Presencial	2304103	Crateús	CE	21	21	61.7952	3.19904	57.8381	3.08655	3.11467	4
2023	23	ENFERMAGEM	Bacharelado	13417	FACULDADE PRINCESA DO OESTE	FPO	Faculdade	Privada com fins lucrativos	1056704	Educação Presencial	2304103	Crateús	CE	18	18	48.8167	2.63521	52.2056	2.39826	2.4575	3
2023	51	ZOOTECNIA	Bacharelado	1807	INSTITUTO FEDERAL DE EDUCAÇÃO, CIÊNCIA E TECNOLOGIA DO CEARÁ	IFCE	Instituto Federal de Educação, Ciência e Tecnologia	Pública Federal	1181116	Educação Presencial	2304103	Crateús	CE	31	21	55.8	4.2996	53.1286	2.17639	2.70719	3
2023	5710	ENGENHARIA CIVIL	Bacharelado	583	UNIVERSIDADE FEDERAL DO CEARÁ	UFC	Universidade	Pública Federal	1300427	Educação Presencial	2304103	Crateús	CE	36	34	57.6912	3.53273	56.6088	4.22726	4.05363	5
2023	28	NUTRIÇÃO	Bacharelado	3	UNIVERSIDADE FEDERAL DE SERGIPE	UFS	Universidade	Pública Federal	99404	Educação Presencial	2304202	Crato	CE	39	36	61.4972	4.47668	63.0167	4.49019	4.48681	5
2023	51	ZOOTECNIA	Bacharelado	1807	INSTITUTO FEDERAL DE EDUCAÇÃO, CIÊNCIA E TECNOLOGIA DO CEARÁ	IFCE	Instituto Federal de Educação, Ciência e Tecnologia	Pública Federal	5000148	Educação Presencial	2304202	Crato	CE	89	63	43.4905	2.05697	47.7444	1.19873	1.41329	2
2023	36	FISIOTERAPIA	Bacharelado	275	UNIVERSIDADE DO VALE DO PARAÍBA	UNIVAP	Universidade	Comunitária/Confessional	18453	Educação Presencial	2304202	Crato	CE	28	28	52.275	3.01349	58.2964	2.73483	2.8045	3
2023	23	ENFERMAGEM	Bacharelado	21847	FACULDADE M-EDUCAR	FAMED	Faculdade	Privada com fins lucrativos	1365556	Educação Presencial	2304236	Croatá	CE	23	22	43.6	1.9893	46.2273	1.76214	1.81893	2
2023	23	ENFERMAGEM	Bacharelado	29	UNIVERSIDADE ESTADUAL DO CEARÁ	UECE	Universidade	Pública Estadual	2192	Educação Presencial	2304400	Fortaleza	CE	73	70	59.0143	3.89783	62.38	3.48088	3.58512	4
2023	23	ENFERMAGEM	Bacharelado	21088	FACULDADE RODOLFO TEÓFILO	FRT	Faculdade	Privada sem fins lucrativos	1332567	Educação Presencial	2304400	Fortaleza	CE	32	32	47.4094	2.46096	53.6	2.54664	2.52522	3
2023	36	FISIOTERAPIA	Bacharelado	21088	FACULDADE RODOLFO TEÓFILO	FRT	Faculdade	Privada sem fins lucrativos	1332568	Educação Presencial	2304400	Fortaleza	CE	18	18	59.0056	3.92132	54.8444	2.33894	2.73453	3
2023	91	TECNOLOGIA EM GESTÃO HOSPITALAR	Tecnológico	21088	FACULDADE RODOLFO TEÓFILO	FRT	Faculdade	Privada sem fins lucrativos	1332569	Educação Presencial	2304400	Fortaleza	CE	9	8	46.4125	2.51055	44.35	2.14674	2.23769	3
2023	5710	ENGENHARIA CIVIL	Bacharelado	18659	FACULDADE ANHANGUERA DO CEARÁ		Faculdade	Privada com fins lucrativos	1263385	Educação Presencial	2304400	Fortaleza	CE	1	1						SC
2023	6	ODONTOLOGIA	Bacharelado	18478	Faculdade Paulo Picanço	FACPP	Faculdade	Privada com fins lucrativos	1285817	Educação Presencial	2304400	Fortaleza	CE	53	52	43.05	1.84319	44.7154	1.61768	1.67406	2
2023	5710	ENGENHARIA CIVIL	Bacharelado	17403	FACULDADE ARI DE SÁ	FAS	Faculdade	Privada com fins lucrativos	1172034	Educação Presencial	2304400	Fortaleza	CE	18	17	53.5	3.00752	41.6588	2.68242	2.7637	3
2023	21	ARQUITETURA E URBANISMO	Bacharelado	17403	FACULDADE ARI DE SÁ	FAS	Faculdade	Privada com fins lucrativos	1349860	Educação Presencial	2304400	Fortaleza	CE	17	17	64.3765	3.87779	56.8941	2.6541	2.96002	4
2023	36	FISIOTERAPIA	Bacharelado	14321	CENTRO UNIVERSITÁRIO MAURÍCIO DE NASSAU DE FORTALEZA	UNINASSAU FORTALEZA	Centro Universitário	Privada com fins lucrativos	1396225	Educação Presencial	2304400	Fortaleza	CE	33	29	50.269	2.74291	56.3207	2.50824	2.56691	3
2023	36	FISIOTERAPIA	Bacharelado	14321	CENTRO UNIVERSITÁRIO MAURÍCIO DE NASSAU DE FORTALEZA	UNINASSAU FORTALEZA	Centro Universitário	Privada com fins lucrativos	1101270	Educação Presencial	2304400	Fortaleza	CE	46	40	45.67	2.12259	50.955	1.89288	1.95031	3
2023	23	ENFERMAGEM	Bacharelado	14321	CENTRO UNIVERSITÁRIO MAURÍCIO DE NASSAU DE FORTALEZA	UNINASSAU FORTALEZA	Centro Universitário	Privada com fins lucrativos	1101668	Educação Presencial	2304400	Fortaleza	CE	134	111	44.8081	2.13888	47.918	1.94205	1.99126	3
2023	19	FARMÁCIA	Bacharelado	14321	CENTRO UNIVERSITÁRIO MAURÍCIO DE NASSAU DE FORTALEZA	UNINASSAU FORTALEZA	Centro Universitário	Privada com fins lucrativos	1105029	Educação Presencial	2304400	Fortaleza	CE	200	119	46.1185	2.23049	39.4622	1.61541	1.76918	2
2023	55	BIOMEDICINA	Bacharelado	14321	CENTRO UNIVERSITÁRIO MAURÍCIO DE NASSAU DE FORTALEZA	UNINASSAU FORTALEZA	Centro Universitário	Privada com fins lucrativos	1105938	Educação Presencial	2304400	Fortaleza	CE	80	31	58.4516	3.62224	47.2613	2.82569	3.02483	4
2023	19	FARMÁCIA	Bacharelado	14321	CENTRO UNIVERSITÁRIO MAURÍCIO DE NASSAU DE FORTALEZA	UNINASSAU FORTALEZA	Centro Universitário	Privada com fins lucrativos	1455286	Educação Presencial	2304400	Fortaleza	CE	48	47	47.4745	2.41575	47.4681	2.57242	2.53325	3
2023	5710	ENGENHARIA CIVIL	Bacharelado	14321	CENTRO UNIVERSITÁRIO MAURÍCIO DE NASSAU DE FORTALEZA	UNINASSAU FORTALEZA	Centro Universitário	Privada com fins lucrativos	1172403	Educação Presencial	2304400	Fortaleza	CE	35	22	48.3091	2.35703	36.7455	2.1747	2.22029	3
2023	28	NUTRIÇÃO	Bacharelado	14321	CENTRO UNIVERSITÁRIO MAURÍCIO DE NASSAU DE FORTALEZA	UNINASSAU FORTALEZA	Centro Universitário	Privada com fins lucrativos	1177342	Educação Presencial	2304400	Fortaleza	CE	48	37	50.6649	2.96469	52.0784	2.9859	2.9806	4
2023	23	ENFERMAGEM	Bacharelado	14321	CENTRO UNIVERSITÁRIO MAURÍCIO DE NASSAU DE FORTALEZA	UNINASSAU FORTALEZA	Centro Universitário	Privada com fins lucrativos	1300022	Educação Presencial	2304400	Fortaleza	CE	42	41	47.8098	2.51054	53.0195	2.48487	2.49129	3
2023	28	NUTRIÇÃO	Bacharelado	14321	CENTRO UNIVERSITÁRIO MAURÍCIO DE NASSAU DE FORTALEZA	UNINASSAU FORTALEZA	Centro Universitário	Privada com fins lucrativos	1300026	Educação Presencial	2304400	Fortaleza	CE	48	46	50.2957	2.91315	50.087	2.71203	2.76231	3
2023	6	ODONTOLOGIA	Bacharelado	14321	CENTRO UNIVERSITÁRIO MAURÍCIO DE NASSAU DE FORTALEZA	UNINASSAU FORTALEZA	Centro Universitário	Privada com fins lucrativos	1331007	Educação Presencial	2304400	Fortaleza	CE	38	36	46.3806	2.25001	47.7778	2.03573	2.0893	3
2023	5	MEDICINA VETERINÁRIA	Bacharelado	14321	CENTRO UNIVERSITÁRIO MAURÍCIO DE NASSAU DE FORTALEZA	UNINASSAU FORTALEZA	Centro Universitário	Privada com fins lucrativos	1351565	Educação Presencial	2304400	Fortaleza	CE	44	39	55.9	3.43116	46.7231	2.24338	2.54033	3
2023	69	TECNOLOGIA EM RADIOLOGIA	Tecnológico	4037	CENTRO UNIVERSITÁRIO ANHANGUERA DE FORTALEZA	UNIPITÁGORAS	Centro Universitário	Privada com fins lucrativos	79447	Educação Presencial	2304400	Fortaleza	CE	7	5	43.2	2.02246	43.44	2.01753	2.01876	3
2023	23	ENFERMAGEM	Bacharelado	4037	CENTRO UNIVERSITÁRIO ANHANGUERA DE FORTALEZA	UNIPITÁGORAS	Centro Universitário	Privada com fins lucrativos	1155161	Educação Presencial	2304400	Fortaleza	CE	11	10	29.93	0.296744	40.1	1.11017	0.90681	1
2023	27	FONOAUDIOLOGIA	Bacharelado	4037	CENTRO UNIVERSITÁRIO ANHANGUERA DE FORTALEZA	UNIPITÁGORAS	Centro Universitário	Privada com fins lucrativos	99220	Educação Presencial	2304400	Fortaleza	CE	24	22	46.1909	2.17699	40.2455	1.63469	1.77027	2
2023	55	BIOMEDICINA	Bacharelado	4037	CENTRO UNIVERSITÁRIO ANHANGUERA DE FORTALEZA	UNIPITÁGORAS	Centro Universitário	Privada com fins lucrativos	99784	Educação Presencial	2304400	Fortaleza	CE	8	5	34.14	0.378878	23.58	0.335365	0.346243	1
2023	36	FISIOTERAPIA	Bacharelado	4037	CENTRO UNIVERSITÁRIO ANHANGUERA DE FORTALEZA	UNIPITÁGORAS	Centro Universitário	Privada com fins lucrativos	99786	Educação Presencial	2304400	Fortaleza	CE	13	11	41.6273	1.5773	46.7909	1.41532	1.45581	2
2023	6	ODONTOLOGIA	Bacharelado	2497	CENTRO UNIVERSITÁRIO ATENEU		Centro Universitário	Privada com fins lucrativos	1386596	Educação Presencial	2304400	Fortaleza	CE	18	15	55.8133	3.40219	48.9467	2.19529	2.49702	3
2023	92	TECNOLOGIA EM GESTÃO AMBIENTAL	Tecnológico	2497	CENTRO UNIVERSITÁRIO ATENEU		Centro Universitário	Privada com fins lucrativos	1473215	Educação a Distância	2304400	Fortaleza	CE	5	4	40.45	1.46687	53.725	3.61338	3.07676	4
2023	23	ENFERMAGEM	Bacharelado	2497	CENTRO UNIVERSITÁRIO ATENEU		Centro Universitário	Privada com fins lucrativos	1164382	Educação Presencial	2304400	Fortaleza	CE	33	27	47.8704	2.51804	54.3593	2.62743	2.60008	3
2023	23	ENFERMAGEM	Bacharelado	2497	CENTRO UNIVERSITÁRIO ATENEU		Centro Universitário	Privada com fins lucrativos	1174450	Educação Presencial	2304400	Fortaleza	CE	23	20	40.955	1.66181	46.985	1.84277	1.79753	2
2023	36	FISIOTERAPIA	Bacharelado	2497	CENTRO UNIVERSITÁRIO ATENEU		Centro Universitário	Privada com fins lucrativos	1190337	Educação Presencial	2304400	Fortaleza	CE	9	7	55.6571	3.46968	55.6286	2.42887	2.68907	3
2023	36	FISIOTERAPIA	Bacharelado	2497	CENTRO UNIVERSITÁRIO ATENEU		Centro Universitário	Privada com fins lucrativos	1190338	Educação Presencial	2304400	Fortaleza	CE	20	16	42.2563	1.66214	56.4125	2.51877	2.30461	3
2023	5710	ENGENHARIA CIVIL	Bacharelado	2497	CENTRO UNIVERSITÁRIO ATENEU		Centro Universitário	Privada com fins lucrativos	1258664	Educação Presencial	2304400	Fortaleza	CE	17	17	50.7235	2.65959	33.6412	1.85393	2.05534	3
2023	6208	ENGENHARIA DE PRODUÇÃO	Bacharelado	2497	CENTRO UNIVERSITÁRIO ATENEU		Centro Universitário	Privada com fins lucrativos	1258666	Educação Presencial	2304400	Fortaleza	CE	8	7	45.5286	1.7859	36.9857	2.81036	2.55424	3
2023	21	ARQUITETURA E URBANISMO	Bacharelado	2497	CENTRO UNIVERSITÁRIO ATENEU		Centro Universitário	Privada com fins lucrativos	1260568	Educação Presencial	2304400	Fortaleza	CE	15	15	56.3333	2.84078	52.4133	2.09445	2.28103	3
2023	28	NUTRIÇÃO	Bacharelado	2497	CENTRO UNIVERSITÁRIO ATENEU		Centro Universitário	Privada com fins lucrativos	1260707	Educação Presencial	2304400	Fortaleza	CE	25	24	45.4792	2.24086	46.9667	2.28291	2.2724	3
2023	95	TECNOLOGIA EM ESTÉTICA E COSMÉTICA	Tecnológico	2497	CENTRO UNIVERSITÁRIO ATENEU		Centro Universitário	Privada com fins lucrativos	1306412	Educação Presencial	2304400	Fortaleza	CE	19	17	45.4647	2.91158	45.5941	2.70255	2.75481	3
2023	95	TECNOLOGIA EM ESTÉTICA E COSMÉTICA	Tecnológico	2497	CENTRO UNIVERSITÁRIO ATENEU		Centro Universitário	Privada com fins lucrativos	1306413	Educação Presencial	2304400	Fortaleza	CE	28	19	48.5158	3.31912	44.5	2.56395	2.75274	3
2023	95	TECNOLOGIA EM ESTÉTICA E COSMÉTICA	Tecnológico	1978	Centro Universitário Fametro	Unifametro	Centro Universitário	Privada com fins lucrativos	1057458	Educação Presencial	2304400	Fortaleza	CE	20	20	55.88	4.30276	62.22	4.80868	4.6822	5
2023	19	FARMÁCIA	Bacharelado	1978	Centro Universitário Fametro	Unifametro	Centro Universitário	Privada com fins lucrativos	1108145	Educação Presencial	2304400	Fortaleza	CE	28	28	51.2607	2.93303	48.8857	2.74188	2.78966	3
2023	23	ENFERMAGEM	Bacharelado	1978	Centro Universitário Fametro	Unifametro	Centro Universitário	Privada com fins lucrativos	86392	Educação Presencial	2304400	Fortaleza	CE	90	89	47.4584	2.46704	58.7753	3.09732	2.93975	3
2023	28	NUTRIÇÃO	Bacharelado	1978	Centro Universitário Fametro	Unifametro	Centro Universitário	Privada com fins lucrativos	1192357	Educação Presencial	2304400	Fortaleza	CE	31	31	50.1097	2.88719	56.5774	3.60463	3.42527	4
2023	6	ODONTOLOGIA	Bacharelado	1978	Centro Universitário Fametro	Unifametro	Centro Universitário	Privada com fins lucrativos	1192471	Educação Presencial	2304400	Fortaleza	CE	69	69	50.6754	2.77461	48.7464	2.16795	2.31962	3
2023	6208	ENGENHARIA DE PRODUÇÃO	Bacharelado	1978	Centro Universitário Fametro	Unifametro	Centro Universitário	Privada com fins lucrativos	1205566	Educação Presencial	2304400	Fortaleza	CE	12	12	51.6917	2.5888	35.0083	2.57137	2.57573	3
2023	36	FISIOTERAPIA	Bacharelado	1978	Centro Universitário Fametro	Unifametro	Centro Universitário	Privada com fins lucrativos	1284872	Educação Presencial	2304400	Fortaleza	CE	43	43	51.2116	2.87006	65.0581	3.5103	3.35024	4
2023	21	ARQUITETURA E URBANISMO	Bacharelado	1978	Centro Universitário Fametro	Unifametro	Centro Universitário	Privada com fins lucrativos	1304978	Educação Presencial	2304400	Fortaleza	CE	27	25	57.844	3.03555	60.472	3.10098	3.08463	4
2023	5710	ENGENHARIA CIVIL	Bacharelado	1978	Centro Universitário Fametro	Unifametro	Centro Universitário	Privada com fins lucrativos	1304979	Educação Presencial	2304400	Fortaleza	CE	13	13	45.8462	2.04839	32.6231	1.74872	1.82364	2
2023	5	MEDICINA VETERINÁRIA	Bacharelado	1978	Centro Universitário Fametro	Unifametro	Centro Universitário	Privada com fins lucrativos	1365809	Educação Presencial	2304400	Fortaleza	CE	63	60	48.7683	2.48316	48.1667	2.4435	2.45341	3
2023	69	TECNOLOGIA EM RADIOLOGIA	Tecnológico	1895	CENTRO UNIVERSITÁRIO CHRISTUS	UNICHRISTUS	Centro Universitário	Privada com fins lucrativos	1128947	Educação Presencial	2304400	Fortaleza	CE	12	12	61.95	5	69.35	5	5	5
2023	23	ENFERMAGEM	Bacharelado	1895	CENTRO UNIVERSITÁRIO CHRISTUS	UNICHRISTUS	Centro Universitário	Privada com fins lucrativos	1128948	Educação Presencial	2304400	Fortaleza	CE	14	14	60.7786	4.11628	72.8429	4.59419	4.47471	5
2023	6208	ENGENHARIA DE PRODUÇÃO	Bacharelado	1895	CENTRO UNIVERSITÁRIO CHRISTUS	UNICHRISTUS	Centro Universitário	Privada com fins lucrativos	1158593	Educação Presencial	2304400	Fortaleza	CE	12	11	49.1727	2.26065	46.6909	3.98336	3.55268	4
2023	5710	ENGENHARIA CIVIL	Bacharelado	1895	CENTRO UNIVERSITÁRIO CHRISTUS	UNICHRISTUS	Centro Universitário	Privada com fins lucrativos	1159864	Educação Presencial	2304400	Fortaleza	CE	14	12	63.6	4.27318	51.3417	3.68298	3.83053	4
2023	6	ODONTOLOGIA	Bacharelado	1895	CENTRO UNIVERSITÁRIO CHRISTUS	UNICHRISTUS	Centro Universitário	Privada com fins lucrativos	1178888	Educação Presencial	2304400	Fortaleza	CE	88	87	58.6552	3.74931	63.2598	4.14919	4.04922	5
2023	12	MEDICINA	Bacharelado	1895	CENTRO UNIVERSITÁRIO CHRISTUS	UNICHRISTUS	Centro Universitário	Privada com fins lucrativos	90084	Educação Presencial	2304400	Fortaleza	CE	217	215	67.3851	2.9717	71.334	3.86027	3.63813	4
2023	55	BIOMEDICINA	Bacharelado	1895	CENTRO UNIVERSITÁRIO CHRISTUS	UNICHRISTUS	Centro Universitário	Privada com fins lucrativos	1258976	Educação Presencial	2304400	Fortaleza	CE	12	12	60.2083	3.8566	66.3667	4.83481	4.59026	5
2023	21	ARQUITETURA E URBANISMO	Bacharelado	1895	CENTRO UNIVERSITÁRIO CHRISTUS	UNICHRISTUS	Centro Universitário	Privada com fins lucrativos	1278868	Educação Presencial	2304400	Fortaleza	CE	41	39	64.8564	3.93967	67.6385	3.99608	3.98198	5
2023	23	ENFERMAGEM	Bacharelado	1895	CENTRO UNIVERSITÁRIO CHRISTUS	UNICHRISTUS	Centro Universitário	Privada com fins lucrativos	1279099	Educação Presencial	2304400	Fortaleza	CE	10	9	57.0556	3.65531	65.9889	3.86489	3.81249	4
2023	55	BIOMEDICINA	Bacharelado	1895	CENTRO UNIVERSITÁRIO CHRISTUS	UNICHRISTUS	Centro Universitário	Privada com fins lucrativos	1284617	Educação Presencial	2304400	Fortaleza	CE	15	15	59.42	3.75143	53.48	3.47965	3.54759	4
2023	36	FISIOTERAPIA	Bacharelado	1895	CENTRO UNIVERSITÁRIO CHRISTUS	UNICHRISTUS	Centro Universitário	Privada com fins lucrativos	52783	Educação Presencial	2304400	Fortaleza	CE	21	21	62.5381	4.39779	78.0476	5	4.84945	5
2023	6	ODONTOLOGIA	Bacharelado	1895	CENTRO UNIVERSITÁRIO CHRISTUS	UNICHRISTUS	Centro Universitário	Privada com fins lucrativos	1304684	Educação Presencial	2304400	Fortaleza	CE	41	40	56.3175	3.46377	57.2925	3.33459	3.36689	4
2023	28	NUTRIÇÃO	Bacharelado	1895	CENTRO UNIVERSITÁRIO CHRISTUS	UNICHRISTUS	Centro Universitário	Privada com fins lucrativos	1357696	Educação Presencial	2304400	Fortaleza	CE	19	19	61.6789	4.50205	65.3368	4.80927	4.73246	5
2023	6307	ENGENHARIA AMBIENTAL	Bacharelado	1819	CENTRO UNIVERSITÁRIO FARIAS BRITO		Centro Universitário	Privada com fins lucrativos	1186215	Educação Presencial	2304400	Fortaleza	CE	4	4	52.575	2.1841	68.725	4.27654	3.75343	4
2023	5710	ENGENHARIA CIVIL	Bacharelado	1819	CENTRO UNIVERSITÁRIO FARIAS BRITO		Centro Universitário	Privada com fins lucrativos	1186216	Educação Presencial	2304400	Fortaleza	CE	14	14	64.2071	4.34927	52.6929	3.82261	3.95427	5
2023	6208	ENGENHARIA DE PRODUÇÃO	Bacharelado	1819	CENTRO UNIVERSITÁRIO FARIAS BRITO		Centro Universitário	Privada com fins lucrativos	1186217	Educação Presencial	2304400	Fortaleza	CE	3	1						SC
2023	5806	ENGENHARIA ELÉTRICA	Bacharelado	1819	CENTRO UNIVERSITÁRIO FARIAS BRITO		Centro Universitário	Privada com fins lucrativos	1186218	Educação Presencial	2304400	Fortaleza	CE	11	10	57.89	3.58114	37.71	2.70735	2.9258	3
2023	5902	ENGENHARIA MECÂNICA	Bacharelado	1819	CENTRO UNIVERSITÁRIO FARIAS BRITO		Centro Universitário	Privada com fins lucrativos	1283967	Educação Presencial	2304400	Fortaleza	CE	10	10	64.19	4.35523	38.38	2.5525	3.00318	4
2023	21	ARQUITETURA E URBANISMO	Bacharelado	1819	CENTRO UNIVERSITÁRIO FARIAS BRITO		Centro Universitário	Privada com fins lucrativos	1283970	Educação Presencial	2304400	Fortaleza	CE	7	5	63.92	3.81894	56.7	2.62986	2.92713	3
2023	5710	ENGENHARIA CIVIL	Bacharelado	1807	INSTITUTO FEDERAL DE EDUCAÇÃO, CIÊNCIA E TECNOLOGIA DO CEARÁ	IFCE	Instituto Federal de Educação, Ciência e Tecnologia	Pública Federal	1180814	Educação Presencial	2304400	Fortaleza	CE	65	56	58.0625	3.57926	50.7179	3.61852	3.60871	4
2023	6411	ENGENHARIA DE COMPUTAÇÃO I	Bacharelado	1807	INSTITUTO FEDERAL DE EDUCAÇÃO, CIÊNCIA E TECNOLOGIA DO CEARÁ	IFCE	Instituto Federal de Educação, Ciência e Tecnologia	Pública Federal	112192	Educação Presencial	2304400	Fortaleza	CE	103	85	53.5588	2.63426	41.8647	2.89352	2.82871	3
2023	92	TECNOLOGIA EM GESTÃO AMBIENTAL	Tecnológico	1807	INSTITUTO FEDERAL DE EDUCAÇÃO, CIÊNCIA E TECNOLOGIA DO CEARÁ	IFCE	Instituto Federal de Educação, Ciência e Tecnologia	Pública Federal	63393	Educação Presencial	2304400	Fortaleza	CE	43	33	60.4848	4.27918	54.3939	3.70405	3.84783	4
2023	28	NUTRIÇÃO	Bacharelado	1772	Centro Universitário Fanor Wyden	UniFanor Wyden	Centro Universitário	Privada com fins lucrativos	1058486	Educação Presencial	2304400	Fortaleza	CE	27	14	48.4857	2.66052	47.1071	2.30223	2.3918	3
2023	5806	ENGENHARIA ELÉTRICA	Bacharelado	1772	Centro Universitário Fanor Wyden	UniFanor Wyden	Centro Universitário	Privada com fins lucrativos	1117318	Educação Presencial	2304400	Fortaleza	CE	53	41	47.6098	2.1966	28.4634	1.34756	1.55982	2
2023	6307	ENGENHARIA AMBIENTAL	Bacharelado	1772	Centro Universitário Fanor Wyden	UniFanor Wyden	Centro Universitário	Privada com fins lucrativos	5000273	Educação Presencial	2304400	Fortaleza	CE	17	9	43.7444	1.21207	48.8111	2.09986	1.87791	2
2023	55	BIOMEDICINA	Bacharelado	1772	Centro Universitário Fanor Wyden	UniFanor Wyden	Centro Universitário	Privada com fins lucrativos	1385553	Educação Presencial	2304400	Fortaleza	CE	22	22	53.0636	2.90344	40.3136	2.09507	2.29717	3
2023	5710	ENGENHARIA CIVIL	Bacharelado	1772	Centro Universitário Fanor Wyden	UniFanor Wyden	Centro Universitário	Privada com fins lucrativos	1171124	Educação Presencial	2304400	Fortaleza	CE	44	31	48.5258	2.38419	33.8258	1.87301	2.0008	3
2023	6008	ENGENHARIA QUÍMICA	Bacharelado	1772	Centro Universitário Fanor Wyden	UniFanor Wyden	Centro Universitário	Privada com fins lucrativos	1172151	Educação Presencial	2304400	Fortaleza	CE	10	6	40.0667	0.720075	20.85	0.73496	0.731239	1
2023	5902	ENGENHARIA MECÂNICA	Bacharelado	1772	Centro Universitário Fanor Wyden	UniFanor Wyden	Centro Universitário	Privada com fins lucrativos	1179982	Educação Presencial	2304400	Fortaleza	CE	48	33	46.2424	2.12553	27.0152	1.00784	1.28726	2
2023	21	ARQUITETURA E URBANISMO	Bacharelado	1772	Centro Universitário Fanor Wyden	UniFanor Wyden	Centro Universitário	Privada com fins lucrativos	95164	Educação Presencial	2304400	Fortaleza	CE	41	18	41.0778	0.873866	46	1.29342	1.18853	2
2023	5814	ENGENHARIA DE CONTROLE E AUTOMAÇÃO	Bacharelado	1772	Centro Universitário Fanor Wyden	UniFanor Wyden	Centro Universitário	Privada com fins lucrativos	1258573	Educação Presencial	2304400	Fortaleza	CE	16	7	37.4	0.8415	28.2	1.04887	0.997026	2
2023	6008	ENGENHARIA QUÍMICA	Bacharelado	1772	Centro Universitário Fanor Wyden	UniFanor Wyden	Centro Universitário	Privada com fins lucrativos	1385554	Educação Presencial	2304400	Fortaleza	CE	1	1						SC
2023	23	ENFERMAGEM	Bacharelado	1772	Centro Universitário Fanor Wyden	UniFanor Wyden	Centro Universitário	Privada com fins lucrativos	106820	Educação Presencial	2304400	Fortaleza	CE	29	28	49.2893	2.69372	51.4929	2.32243	2.41525	3
2023	6208	ENGENHARIA DE PRODUÇÃO	Bacharelado	1772	Centro Universitário Fanor Wyden	UniFanor Wyden	Centro Universitário	Privada com fins lucrativos	1283689	Educação Presencial	2304400	Fortaleza	CE	34	28	49.5571	2.31073	30.05	1.97209	2.05675	3
2023	5710	ENGENHARIA CIVIL	Bacharelado	1772	Centro Universitário Fanor Wyden	UniFanor Wyden	Centro Universitário	Privada com fins lucrativos	1283690	Educação Presencial	2304400	Fortaleza	CE	33	27	46.5296	2.13404	32.163	1.70118	1.80939	2
2023	55	BIOMEDICINA	Bacharelado	1772	Centro Universitário Fanor Wyden	UniFanor Wyden	Centro Universitário	Privada com fins lucrativos	1299450	Educação Presencial	2304400	Fortaleza	CE	13	10	50.92	2.61746	37.45	1.79393	1.99982	3
2023	5806	ENGENHARIA ELÉTRICA	Bacharelado	1772	Centro Universitário Fanor Wyden	UniFanor Wyden	Centro Universitário	Privada com fins lucrativos	1322216	Educação Presencial	2304400	Fortaleza	CE	25	20	45.965	1.97508	31.495	1.79338	1.83881	2
2023	6208	ENGENHARIA DE PRODUÇÃO	Bacharelado	1772	Centro Universitário Fanor Wyden	UniFanor Wyden	Centro Universitário	Privada com fins lucrativos	117020	Educação Presencial	2304400	Fortaleza	CE	37	18	44.85	1.6975	28.55	1.79079	1.76747	2
2023	36	FISIOTERAPIA	Bacharelado	1772	Centro Universitário Fanor Wyden	UniFanor Wyden	Centro Universitário	Privada com fins lucrativos	1365611	Educação Presencial	2304400	Fortaleza	CE	15	14	41.8857	1.61216	52.3	2.04713	1.93839	2
2023	23	ENFERMAGEM	Bacharelado	1658	CENTRO UNIVERSITÁRIO DA GRANDE FORTALEZA	UNIGRANDE	Centro Universitário	Privada com fins lucrativos	71267	Educação Presencial	2304400	Fortaleza	CE	10	10	40.83	1.64633	60.24	3.25317	2.85146	3
2023	19	FARMÁCIA	Bacharelado	1647	FACULDADE DE ENSINO E CULTURA DO CEARÁ	FAECE	Faculdade	Privada com fins lucrativos	1076715	Educação Presencial	2304400	Fortaleza	CE	23	23	45.5087	2.14718	39.2565	1.59082	1.72991	2
2023	28	NUTRIÇÃO	Bacharelado	1647	FACULDADE DE ENSINO E CULTURA DO CEARÁ	FAECE	Faculdade	Privada com fins lucrativos	1190851	Educação Presencial	2304400	Fortaleza	CE	1	0						SC
2023	23	ENFERMAGEM	Bacharelado	1647	FACULDADE DE ENSINO E CULTURA DO CEARÁ	FAECE	Faculdade	Privada com fins lucrativos	109576	Educação Presencial	2304400	Fortaleza	CE	15	15	38.3333	1.33721	40.62	1.1655	1.20842	2
2023	6208	ENGENHARIA DE PRODUÇÃO	Bacharelado	1556	CENTRO UNIVERSITÁRIO SETE DE SETEMBRO	UNI7	Centro Universitário	Privada com fins lucrativos	1165804	Educação Presencial	2304400	Fortaleza	CE	28	15	55.3667	3.06757	40.96	3.29071	3.23492	4
2023	21	ARQUITETURA E URBANISMO	Bacharelado	1556	CENTRO UNIVERSITÁRIO SETE DE SETEMBRO	UNI7	Centro Universitário	Privada com fins lucrativos	1166032	Educação Presencial	2304400	Fortaleza	CE	52	22	56.7955	2.90036	60.7455	3.13514	3.07644	4
2023	5806	ENGENHARIA ELÉTRICA	Bacharelado	1556	CENTRO UNIVERSITÁRIO SETE DE SETEMBRO	UNI7	Centro Universitário	Privada com fins lucrativos	1258738	Educação Presencial	2304400	Fortaleza	CE	14	10	57.02	3.46397	32.42	1.92941	2.31305	3
2023	5902	ENGENHARIA MECÂNICA	Bacharelado	1556	CENTRO UNIVERSITÁRIO SETE DE SETEMBRO	UNI7	Centro Universitário	Privada com fins lucrativos	1258739	Educação Presencial	2304400	Fortaleza	CE	12	11	50.9909	2.71545	41.5727	2.98644	2.91869	3
2023	5710	ENGENHARIA CIVIL	Bacharelado	1556	CENTRO UNIVERSITÁRIO SETE DE SETEMBRO	UNI7	Centro Universitário	Privada com fins lucrativos	1284593	Educação Presencial	2304400	Fortaleza	CE	24	20	50.645	2.64975	39.725	2.48259	2.52438	3
2023	19	FARMÁCIA	Bacharelado	1191	INSTITUTO DE ENSINO SUPERIOR DE FORTALEZA	IESF	Faculdade	Privada com fins lucrativos	121034	Educação Presencial	2304400	Fortaleza	CE	5	2	45.1	2.09135	48	2.636	2.49984	3
2023	19	FARMÁCIA	Bacharelado	1107	Centro Universitário Estácio do Ceará	Estácio Ceará	Centro Universitário	Privada com fins lucrativos	1419854	Educação Presencial	2304400	Fortaleza	CE	28	27	45.0333	2.08224	37.0741	1.32994	1.51801	2
2023	5806	ENGENHARIA ELÉTRICA	Bacharelado	1107	Centro Universitário Estácio do Ceará	Estácio Ceará	Centro Universitário	Privada com fins lucrativos	1404113	Educação Presencial	2304400	Fortaleza	CE	24	14	46.6286	2.06445	29.6714	1.52521	1.66002	2
2023	55	BIOMEDICINA	Bacharelado	1107	Centro Universitário Estácio do Ceará	Estácio Ceará	Centro Universitário	Privada com fins lucrativos	1419887	Educação Presencial	2304400	Fortaleza	CE	52	43	47.2093	2.12242	36.9605	1.74245	1.83745	2
2023	95	TECNOLOGIA EM ESTÉTICA E COSMÉTICA	Tecnológico	1107	Centro Universitário Estácio do Ceará	Estácio Ceará	Centro Universitário	Privada com fins lucrativos	1420386	Educação Presencial	2304400	Fortaleza	CE	30	22	43.3545	2.62973	47.2409	2.91116	2.8408	3
2023	69	TECNOLOGIA EM RADIOLOGIA	Tecnológico	1107	Centro Universitário Estácio do Ceará	Estácio Ceará	Centro Universitário	Privada com fins lucrativos	1454302	Educação Presencial	2304400	Fortaleza	CE	67	52	44.1865	2.17912	40.9019	1.66361	1.79249	2
2023	6	ODONTOLOGIA	Bacharelado	1107	Centro Universitário Estácio do Ceará	Estácio Ceará	Centro Universitário	Privada com fins lucrativos	1441850	Educação Presencial	2304400	Fortaleza	CE	28	28	48.2321	2.47617	42.2964	1.28746	1.58464	2
2023	36	FISIOTERAPIA	Bacharelado	1107	Centro Universitário Estácio do Ceará	Estácio Ceará	Centro Universitário	Privada com fins lucrativos	21254	Educação Presencial	2304400	Fortaleza	CE	74	55	45.3327	2.0771	55.5473	2.41954	2.33393	3
2023	19	FARMÁCIA	Bacharelado	1107	Centro Universitário Estácio do Ceará	Estácio Ceará	Centro Universitário	Privada com fins lucrativos	1487374	Educação Presencial	2304400	Fortaleza	CE	5	3	38.3667	1.17143	35.5	1.14178	1.14919	2
2023	21	ARQUITETURA E URBANISMO	Bacharelado	1107	Centro Universitário Estácio do Ceará	Estácio Ceará	Centro Universitário	Privada com fins lucrativos	5000234	Educação Presencial	2304400	Fortaleza	CE	65	36	47.0667	1.64602	53.3861	2.21595	2.07347	3
2023	28	NUTRIÇÃO	Bacharelado	1107	Centro Universitário Estácio do Ceará	Estácio Ceará	Centro Universitário	Privada com fins lucrativos	109284	Educação Presencial	2304400	Fortaleza	CE	143	97	44.7134	2.13397	41.6835	1.55635	1.70075	2
2023	21	ARQUITETURA E URBANISMO	Bacharelado	1107	Centro Universitário Estácio do Ceará	Estácio Ceará	Centro Universitário	Privada com fins lucrativos	1314312	Educação Presencial	2304400	Fortaleza	CE	65	51	52.3392	2.32581	47.3	1.45579	1.6733	2
2023	5710	ENGENHARIA CIVIL	Bacharelado	1107	Centro Universitário Estácio do Ceará	Estácio Ceará	Centro Universitário	Privada com fins lucrativos	1315083	Educação Presencial	2304400	Fortaleza	CE	82	61	46.7393	2.16032	32.6344	1.7499	1.8525	2
2023	6208	ENGENHARIA DE PRODUÇÃO	Bacharelado	1107	Centro Universitário Estácio do Ceará	Estácio Ceará	Centro Universitário	Privada com fins lucrativos	1315087	Educação Presencial	2304400	Fortaleza	CE	27	14	50.5357	2.43821	27.9214	1.71482	1.89567	2
2023	5902	ENGENHARIA MECÂNICA	Bacharelado	1107	Centro Universitário Estácio do Ceará	Estácio Ceará	Centro Universitário	Privada com fins lucrativos	1419893	Educação Presencial	2304400	Fortaleza	CE	19	18	51.1111	2.73038	30.25	1.4475	1.76822	2
2023	23	ENFERMAGEM	Bacharelado	1107	Centro Universitário Estácio do Ceará	Estácio Ceará	Centro Universitário	Privada com fins lucrativos	5000235	Educação Presencial	2304400	Fortaleza	CE	132	101	46.1733	2.30791	50.3515	2.20098	2.22771	3
2023	36	FISIOTERAPIA	Bacharelado	1107	Centro Universitário Estácio do Ceará	Estácio Ceará	Centro Universitário	Privada com fins lucrativos	1380932	Educação Presencial	2304400	Fortaleza	CE	45	29	47.4586	2.36385	54.5517	2.30537	2.31999	3
2023	28	NUTRIÇÃO	Bacharelado	1107	Centro Universitário Estácio do Ceará	Estácio Ceará	Centro Universitário	Privada com fins lucrativos	1381821	Educação Presencial	2304400	Fortaleza	CE	55	46	44.1652	2.05746	44.5152	1.94578	1.9737	3
2023	17	AGRONOMIA	Bacharelado	583	UNIVERSIDADE FEDERAL DO CEARÁ	UFC	Universidade	Pública Federal	13965	Educação Presencial	2304400	Fortaleza	CE	83	72	62.1778	4.91393	62.0931	3.991	4.22173	5
2023	21	ARQUITETURA E URBANISMO	Bacharelado	583	UNIVERSIDADE FEDERAL DO CEARÁ	UFC	Universidade	Pública Federal	13987	Educação Presencial	2304400	Fortaleza	CE	102	95	68.5095	4.41066	73.4221	4.71846	4.64151	5
2023	5710	ENGENHARIA CIVIL	Bacharelado	583	UNIVERSIDADE FEDERAL DO CEARÁ	UFC	Universidade	Pública Federal	13988	Educação Presencial	2304400	Fortaleza	CE	130	119	62.7227	4.16324	60.1958	4.59791	4.48925	5
2023	5902	ENGENHARIA MECÂNICA	Bacharelado	583	UNIVERSIDADE FEDERAL DO CEARÁ	UFC	Universidade	Pública Federal	13990	Educação Presencial	2304400	Fortaleza	CE	98	78	61.4038	4.00909	50.4397	4.19161	4.14598	5
2023	6008	ENGENHARIA QUÍMICA	Bacharelado	583	UNIVERSIDADE FEDERAL DO CEARÁ	UFC	Universidade	Pública Federal	13991	Educação Presencial	2304400	Fortaleza	CE	79	74	57.1392	3.22895	36.4135	2.93468	3.00825	4
2023	6002	ENGENHARIA DE ALIMENTOS	Bacharelado	583	UNIVERSIDADE FEDERAL DO CEARÁ	UFC	Universidade	Pública Federal	13993	Educação Presencial	2304400	Fortaleza	CE	77	70	52.9443	2.60304	46.3443	2.78063	2.73623	3
2023	23	ENFERMAGEM	Bacharelado	583	UNIVERSIDADE FEDERAL DO CEARÁ	UFC	Universidade	Pública Federal	13994	Educação Presencial	2304400	Fortaleza	CE	62	62	66.9177	4.8764	70.15	4.30765	4.44984	5
2023	19	FARMÁCIA	Bacharelado	583	UNIVERSIDADE FEDERAL DO CEARÁ	UFC	Universidade	Pública Federal	13995	Educação Presencial	2304400	Fortaleza	CE	100	98	65.2582	4.84537	67.3806	4.95271	4.92588	5
2023	12	MEDICINA	Bacharelado	583	UNIVERSIDADE FEDERAL DO CEARÁ	UFC	Universidade	Pública Federal	13996	Educação Presencial	2304400	Fortaleza	CE	164	162	75.2117	4.43985	71.0667	3.81295	3.96968	5
2023	6	ODONTOLOGIA	Bacharelado	583	UNIVERSIDADE FEDERAL DO CEARÁ	UFC	Universidade	Pública Federal	13997	Educação Presencial	2304400	Fortaleza	CE	72	72	67.3	4.80525	62.6111	4.06064	4.24679	5
2023	6208	ENGENHARIA DE PRODUÇÃO	Bacharelado	583	UNIVERSIDADE FEDERAL DO CEARÁ	UFC	Universidade	Pública Federal	37265	Educação Presencial	2304400	Fortaleza	CE	109	89	62.9517	4.05572	46.0876	3.91045	3.94677	5
2023	51	ZOOTECNIA	Bacharelado	583	UNIVERSIDADE FEDERAL DO CEARÁ	UFC	Universidade	Pública Federal	50392	Educação Presencial	2304400	Fortaleza	CE	44	34	58.8118	4.8483	65.3382	4.39345	4.50716	5
2023	6411	ENGENHARIA DE COMPUTAÇÃO I	Bacharelado	583	UNIVERSIDADE FEDERAL DO CEARÁ	UFC	Universidade	Pública Federal	1313213	Educação Presencial	2304400	Fortaleza	CE	66	57	57.5088	3.16354	47.1965	3.55524	3.45731	4
2023	36	FISIOTERAPIA	Bacharelado	583	UNIVERSIDADE FEDERAL DO CEARÁ	UFC	Universidade	Pública Federal	1122966	Educação Presencial	2304400	Fortaleza	CE	37	36	67.0028	5	77.1472	4.89674	4.92255	5
2023	6307	ENGENHARIA AMBIENTAL	Bacharelado	583	UNIVERSIDADE FEDERAL DO CEARÁ	UFC	Universidade	Pública Federal	150112	Educação Presencial	2304400	Fortaleza	CE	31	29	62.7759	3.30698	61.0793	3.44083	3.40737	4
2023	5806	ENGENHARIA ELÉTRICA	Bacharelado	583	UNIVERSIDADE FEDERAL DO CEARÁ	UFC	Universidade	Pública Federal	13989	Educação Presencial	2304400	Fortaleza	CE	95	83	58.0108	3.59742	40.1735	3.06963	3.20158	4
2023	5902	ENGENHARIA MECÂNICA	Bacharelado	555	UNIVERSIDADE DE FORTALEZA	UNIFOR	Universidade	Privada sem fins lucrativos	11715	Educação Presencial	2304400	Fortaleza	CE	91	76	49.9276	2.58336	39.2342	2.6686	2.64729	3
2023	95	TECNOLOGIA EM ESTÉTICA E COSMÉTICA	Tecnológico	555	UNIVERSIDADE DE FORTALEZA	UNIFOR	Universidade	Privada sem fins lucrativos	1315325	Educação Presencial	2304400	Fortaleza	CE	24	23	43.0043	2.58295	54.9	3.8814	3.55679	4
2023	6411	ENGENHARIA DE COMPUTAÇÃO I	Bacharelado	555	UNIVERSIDADE DE FORTALEZA	UNIFOR	Universidade	Privada sem fins lucrativos	107689	Educação Presencial	2304400	Fortaleza	CE	30	25	47.776	1.85937	39.6	2.61246	2.42418	3
2023	36	FISIOTERAPIA	Bacharelado	555	UNIVERSIDADE DE FORTALEZA	UNIFOR	Universidade	Privada sem fins lucrativos	11718	Educação Presencial	2304400	Fortaleza	CE	58	52	49.0077	2.57279	60.6308	3.00255	2.89511	3
2023	23	ENFERMAGEM	Bacharelado	555	UNIVERSIDADE DE FORTALEZA	UNIFOR	Universidade	Privada sem fins lucrativos	11719	Educação Presencial	2304400	Fortaleza	CE	59	57	53.3018	3.19053	63.5158	3.60174	3.49894	4
2023	12	MEDICINA	Bacharelado	555	UNIVERSIDADE DE FORTALEZA	UNIFOR	Universidade	Privada sem fins lucrativos	93001	Educação Presencial	2304400	Fortaleza	CE	197	196	66.7643	2.85524	69.5878	3.55114	3.37716	4
2023	5710	ENGENHARIA CIVIL	Bacharelado	555	UNIVERSIDADE DE FORTALEZA	UNIFOR	Universidade	Privada sem fins lucrativos	11714	Educação Presencial	2304400	Fortaleza	CE	196	140	51.4071	2.74526	42.5521	2.77473	2.76736	3
2023	5814	ENGENHARIA DE CONTROLE E AUTOMAÇÃO	Bacharelado	555	UNIVERSIDADE DE FORTALEZA	UNIFOR	Universidade	Privada sem fins lucrativos	40095	Educação Presencial	2304400	Fortaleza	CE	17	14	47.5786	2.17151	29.1786	1.18757	1.43356	2
2023	5	MEDICINA VETERINÁRIA	Bacharelado	555	UNIVERSIDADE DE FORTALEZA	UNIFOR	Universidade	Privada sem fins lucrativos	1357703	Educação Presencial	2304400	Fortaleza	CE	94	92	57.9098	3.69832	49.0804	2.57017	2.85221	3
2023	6307	ENGENHARIA AMBIENTAL	Bacharelado	555	UNIVERSIDADE DE FORTALEZA	UNIFOR	Universidade	Privada sem fins lucrativos	107686	Educação Presencial	2304400	Fortaleza	CE	19	16	54.1688	2.35954	50.0063	2.2305	2.26276	3
2023	5806	ENGENHARIA ELÉTRICA	Bacharelado	555	UNIVERSIDADE DE FORTALEZA	UNIFOR	Universidade	Privada sem fins lucrativos	41723	Educação Presencial	2304400	Fortaleza	CE	31	20	55.84	3.30505	38.405	2.80956	2.93343	3
2023	21	ARQUITETURA E URBANISMO	Bacharelado	555	UNIVERSIDADE DE FORTALEZA	UNIFOR	Universidade	Privada sem fins lucrativos	18324	Educação Presencial	2304400	Fortaleza	CE	181	144	58.3049	3.09497	59.1014	2.92979	2.97109	4
2023	19	FARMÁCIA	Bacharelado	555	UNIVERSIDADE DE FORTALEZA	UNIFOR	Universidade	Privada sem fins lucrativos	18325	Educação Presencial	2304400	Fortaleza	CE	44	42	54.1667	3.33004	54.1952	3.37656	3.36493	4
2023	28	NUTRIÇÃO	Bacharelado	555	UNIVERSIDADE DE FORTALEZA	UNIFOR	Universidade	Privada sem fins lucrativos	56630	Educação Presencial	2304400	Fortaleza	CE	106	93	49.4409	2.79384	52.6269	3.06133	2.99446	4
2023	6	ODONTOLOGIA	Bacharelado	555	UNIVERSIDADE DE FORTALEZA	UNIFOR	Universidade	Privada sem fins lucrativos	11731	Educação Presencial	2304400	Fortaleza	CE	150	149	50.2926	2.72785	53.8114	2.85939	2.8265	3
2023	6208	ENGENHARIA DE PRODUÇÃO	Bacharelado	555	UNIVERSIDADE DE FORTALEZA	UNIFOR	Universidade	Privada sem fins lucrativos	40071	Educação Presencial	2304400	Fortaleza	CE	71	58	50.5052	2.43423	38.1707	2.95358	2.82374	3
2023	27	FONOAUDIOLOGIA	Bacharelado	555	UNIVERSIDADE DE FORTALEZA	UNIFOR	Universidade	Privada sem fins lucrativos	11727	Educação Presencial	2304400	Fortaleza	CE	40	38	45.3474	2.05897	44.4316	2.31382	2.25011	3
2023	28	NUTRIÇÃO	Bacharelado	29	UNIVERSIDADE ESTADUAL DO CEARÁ	UECE	Universidade	Pública Estadual	2202	Educação Presencial	2304400	Fortaleza	CE	73	65	59.4769	4.19469	60.7615	4.18005	4.18371	5
2023	5	MEDICINA VETERINÁRIA	Bacharelado	29	UNIVERSIDADE ESTADUAL DO CEARÁ	UECE	Universidade	Pública Estadual	2191	Educação Presencial	2304400	Fortaleza	CE	59	51	60.002	3.97643	53.7412	3.21626	3.40631	4
2023	12	MEDICINA	Bacharelado	29	UNIVERSIDADE ESTADUAL DO CEARÁ	UECE	Universidade	Pública Estadual	66248	Educação Presencial	2304400	Fortaleza	CE	37	32	69.6406	3.3948	68.6219	3.38015	3.38381	4
2023	23	ENFERMAGEM	Bacharelado	2043	CENTRO UNIVERSITÁRIO VALE DO SALGADO		Centro Universitário	Privada com fins lucrativos	120418	Educação Presencial	2305407	Icó	CE	38	35	53.1371	3.17015	59.8743	3.21426	3.20323	4
2023	36	FISIOTERAPIA	Bacharelado	2043	CENTRO UNIVERSITÁRIO VALE DO SALGADO		Centro Universitário	Privada com fins lucrativos	1205706	Educação Presencial	2305407	Icó	CE	21	19	51.5474	2.91534	69.3	3.99678	3.72642	4
2023	23	ENFERMAGEM	Bacharelado	746	UNIVERSIDADE REGIONAL DO CARIRI	URCA	Universidade	Pública Estadual	1258919	Educação Presencial	2305506	Iguatu	CE	69	67	54.3149	3.31598	57.6567	2.9783	3.06272	4
2023	19	FARMÁCIA	Bacharelado	19173	FACULDADES INTEGRADAS DO CEARÁ - UniFIC	FACULDADE UniFIC	Faculdade	Privada com fins lucrativos	1396359	Educação Presencial	2305506	Iguatu	CE	8	8	41.0125	1.53291	33.2	0.866841	1.03336	2
2023	36	FISIOTERAPIA	Bacharelado	19173	FACULDADES INTEGRADAS DO CEARÁ - UniFIC	FACULDADE UniFIC	Faculdade	Privada com fins lucrativos	1404469	Educação Presencial	2305506	Iguatu	CE	24	12	38.625	1.17235	48.4417	1.60464	1.49656	2
2023	5710	ENGENHARIA CIVIL	Bacharelado	16559	FACULDADE SÃO FRANCISCO DO CEARÁ	FASC	Faculdade	Privada com fins lucrativos	1349791	Educação Presencial	2305506	Iguatu	CE	29	23	54.5565	3.13992	36.0826	2.10621	2.36464	3
2023	21	ARQUITETURA E URBANISMO	Bacharelado	16559	FACULDADE SÃO FRANCISCO DO CEARÁ	FASC	Faculdade	Privada com fins lucrativos	1353968	Educação Presencial	2305506	Iguatu	CE	11	11	43.3545	1.16741	37.1636	0.189748	0.434164	1
2023	19	FARMÁCIA	Bacharelado	16559	FACULDADE SÃO FRANCISCO DO CEARÁ	FASC	Faculdade	Privada com fins lucrativos	1383039	Educação Presencial	2305506	Iguatu	CE	12	12	42.7917	1.77598	39.5167	1.62192	1.66044	2
2023	28	NUTRIÇÃO	Bacharelado	16559	FACULDADE SÃO FRANCISCO DO CEARÁ	FASC	Faculdade	Privada com fins lucrativos	1383040	Educação Presencial	2305506	Iguatu	CE	14	14	49.3071	2.77517	54.35	3.2983	3.16752	4
2023	28	NUTRIÇÃO	Bacharelado	2111	CENTRO UNIVERSITÁRIO INTA	UNINTA	Centro Universitário	Comunitária/Confessional	1324795	Educação Presencial	2306405	Itapipoca	CE	29	27	42.3667	1.80641	43.863	1.85608	1.84366	2
2023	23	ENFERMAGEM	Bacharelado	2111	CENTRO UNIVERSITÁRIO INTA	UNINTA	Centro Universitário	Comunitária/Confessional	1323968	Educação Presencial	2306405	Itapipoca	CE	62	61	42.1525	1.81007	47.2131	1.86704	1.8528	2
2023	36	FISIOTERAPIA	Bacharelado	2111	CENTRO UNIVERSITÁRIO INTA	UNINTA	Centro Universitário	Comunitária/Confessional	1324793	Educação Presencial	2306405	Itapipoca	CE	26	25	46.784	2.27285	48.532	1.615	1.77946	2
2023	6208	ENGENHARIA DE PRODUÇÃO	Bacharelado	746	UNIVERSIDADE REGIONAL DO CARIRI	URCA	Universidade	Pública Estadual	16601	Educação Presencial	2307304	Juazeiro do Norte	CE	60	38	50.7237	2.4627	38.4211	2.98384	2.85355	3
2023	5710	ENGENHARIA CIVIL	Bacharelado	18759	UNIVERSIDADE FEDERAL DO CARIRI	UFCA	Universidade	Pública Federal	99344	Educação Presencial	2307304	Juazeiro do Norte	CE	118	107	59.7075	3.7854	52.7879	3.83242	3.82067	4
2023	5710	ENGENHARIA CIVIL	Bacharelado	3388	CENTRO UNIVERSITÁRIO PARAÍSO		Centro Universitário	Privada com fins lucrativos	1205356	Educação Presencial	2307304	Juazeiro do Norte	CE	58	21	59.7333	3.78864	53.4667	3.90257	3.87409	4
2023	21	ARQUITETURA E URBANISMO	Bacharelado	3388	CENTRO UNIVERSITÁRIO PARAÍSO		Centro Universitário	Privada com fins lucrativos	1205358	Educação Presencial	2307304	Juazeiro do Norte	CE	53	37	63.027	3.7038	64.3541	3.58586	3.61534	4
2023	6208	ENGENHARIA DE PRODUÇÃO	Bacharelado	3388	CENTRO UNIVERSITÁRIO PARAÍSO		Centro Universitário	Privada com fins lucrativos	1260045	Educação Presencial	2307304	Juazeiro do Norte	CE	15	7	56.1714	3.17241	47.2429	4.05007	3.83066	4
2023	23	ENFERMAGEM	Bacharelado	3388	CENTRO UNIVERSITÁRIO PARAÍSO		Centro Universitário	Privada com fins lucrativos	1364126	Educação Presencial	2307304	Juazeiro do Norte	CE	8	6	62.5833	4.33973	69.3	4.21721	4.24784	5
2023	28	NUTRIÇÃO	Bacharelado	3388	CENTRO UNIVERSITÁRIO PARAÍSO		Centro Universitário	Privada com fins lucrativos	1364131	Educação Presencial	2307304	Juazeiro do Norte	CE	25	11	64.7727	4.93388	56.4727	3.59023	3.92614	4
2023	36	FISIOTERAPIA	Bacharelado	3388	CENTRO UNIVERSITÁRIO PARAÍSO		Centro Universitário	Privada com fins lucrativos	1383202	Educação Presencial	2307304	Juazeiro do Norte	CE	11	9	57.8111	3.76021	68.7444	3.93306	3.88985	4
2023	19	FARMÁCIA	Bacharelado	3388	CENTRO UNIVERSITÁRIO PARAÍSO		Centro Universitário	Privada com fins lucrativos	1383203	Educação Presencial	2307304	Juazeiro do Norte	CE	8	6	55.2833	3.4826	63.7333	4.51673	4.25819	5
2023	5	MEDICINA VETERINÁRIA	Bacharelado	2593	CENTRO UNIVERSITÁRIO MAURÍCIO DE NASSAU DE JUAZEIRO DO NORTE	UNINASSAU	Centro Universitário	Privada com fins lucrativos	1386125	Educação Presencial	2307304	Juazeiro do Norte	CE	47	46	50.2	2.67347	44.6326	1.95359	2.13356	3
2023	19	FARMÁCIA	Bacharelado	2593	CENTRO UNIVERSITÁRIO MAURÍCIO DE NASSAU DE JUAZEIRO DO NORTE	UNINASSAU	Centro Universitário	Privada com fins lucrativos	1071152	Educação Presencial	2307304	Juazeiro do Norte	CE	48	42	53.7357	3.27116	48.0333	2.63998	2.79778	3
2023	28	NUTRIÇÃO	Bacharelado	2593	CENTRO UNIVERSITÁRIO MAURÍCIO DE NASSAU DE JUAZEIRO DO NORTE	UNINASSAU	Centro Universitário	Privada com fins lucrativos	1134368	Educação Presencial	2307304	Juazeiro do Norte	CE	44	38	51.4	3.0673	49.2263	2.59367	2.71208	3
2023	21	ARQUITETURA E URBANISMO	Bacharelado	2593	CENTRO UNIVERSITÁRIO MAURÍCIO DE NASSAU DE JUAZEIRO DO NORTE	UNINASSAU	Centro Universitário	Privada com fins lucrativos	1174896	Educação Presencial	2307304	Juazeiro do Norte	CE	76	68	50.0632	2.03237	54.0426	2.29795	2.23156	3
2023	23	ENFERMAGEM	Bacharelado	2593	CENTRO UNIVERSITÁRIO MAURÍCIO DE NASSAU DE JUAZEIRO DO NORTE	UNINASSAU	Centro Universitário	Privada com fins lucrativos	95191	Educação Presencial	2307304	Juazeiro do Norte	CE	52	49	45.9918	2.28545	49.4163	2.10147	2.14747	3
2023	6307	ENGENHARIA AMBIENTAL	Bacharelado	1807	INSTITUTO FEDERAL DE EDUCAÇÃO, CIÊNCIA E TECNOLOGIA DO CEARÁ	IFCE	Instituto Federal de Educação, Ciência e Tecnologia	Pública Federal	120090	Educação Presencial	2307304	Juazeiro do Norte	CE	44	42	52.6833	2.19603	49.7548	2.20301	2.20126	3
2023	5	MEDICINA VETERINÁRIA	Bacharelado	1735	CENTRO UNIVERSITÁRIO DOUTOR LEÃO SAMPAIO	UNILEÃO	Centro Universitário	Privada com fins lucrativos	1399119	Educação Presencial	2307304	Juazeiro do Norte	CE	47	43	58.7791	3.81387	57.5953	3.75055	3.76638	4
2023	6	ODONTOLOGIA	Bacharelado	1735	CENTRO UNIVERSITÁRIO DOUTOR LEÃO SAMPAIO	UNILEÃO	Centro Universitário	Privada com fins lucrativos	5000552	Educação Presencial	2307304	Juazeiro do Norte	CE	98	98	55.8224	3.4033	56.9867	3.29285	3.32047	4
2023	55	BIOMEDICINA	Bacharelado	1735	CENTRO UNIVERSITÁRIO DOUTOR LEÃO SAMPAIO	UNILEÃO	Centro Universitário	Privada com fins lucrativos	90434	Educação Presencial	2307304	Juazeiro do Norte	CE	14	14	58.4	3.61535	60.1643	4.18257	4.04076	5
2023	23	ENFERMAGEM	Bacharelado	1735	CENTRO UNIVERSITÁRIO DOUTOR LEÃO SAMPAIO	UNILEÃO	Centro Universitário	Privada com fins lucrativos	90529	Educação Presencial	2307304	Juazeiro do Norte	CE	70	69	46.1087	2.29992	56.687	2.87511	2.73131	3
2023	36	FISIOTERAPIA	Bacharelado	1735	CENTRO UNIVERSITÁRIO DOUTOR LEÃO SAMPAIO	UNILEÃO	Centro Universitário	Privada com fins lucrativos	75875	Educação Presencial	2307304	Juazeiro do Norte	CE	46	46	59.95	4.04871	72.687	4.38521	4.30109	5
2023	36	FISIOTERAPIA	Bacharelado	1547	FACULDADE DE MEDICINA ESTÁCIO DE JUAZEIRO DO NORTE	ESTÁCIO FMJ	Faculdade	Privada com fins lucrativos	1148248	Educação Presencial	2307304	Juazeiro do Norte	CE	24	18	47.4833	2.36718	55.7278	2.44025	2.42198	3
2023	28	NUTRIÇÃO	Bacharelado	1547	FACULDADE DE MEDICINA ESTÁCIO DE JUAZEIRO DO NORTE	ESTÁCIO FMJ	Faculdade	Privada com fins lucrativos	1441173	Educação Presencial	2307304	Juazeiro do Norte	CE	19	19	38.9579	1.33061	39.6842	1.28139	1.2937	2
2023	19	FARMÁCIA	Bacharelado	1547	FACULDADE DE MEDICINA ESTÁCIO DE JUAZEIRO DO NORTE	ESTÁCIO FMJ	Faculdade	Privada com fins lucrativos	1139654	Educação Presencial	2307304	Juazeiro do Norte	CE	18	13	43.4154	1.86119	41.1462	1.81671	1.82783	2
2023	23	ENFERMAGEM	Bacharelado	1547	FACULDADE DE MEDICINA ESTÁCIO DE JUAZEIRO DO NORTE	ESTÁCIO FMJ	Faculdade	Privada com fins lucrativos	1180128	Educação Presencial	2307304	Juazeiro do Norte	CE	43	37	44.5081	2.10174	45.973	1.73508	1.82675	2
2023	12	MEDICINA	Bacharelado	1547	FACULDADE DE MEDICINA ESTÁCIO DE JUAZEIRO DO NORTE	ESTÁCIO FMJ	Faculdade	Privada com fins lucrativos	37304	Educação Presencial	2307304	Juazeiro do Norte	CE	126	124	61.9782	1.95745	64.4306	2.63817	2.46799	3
2023	28	NUTRIÇÃO	Bacharelado	1807	INSTITUTO FEDERAL DE EDUCAÇÃO, CIÊNCIA E TECNOLOGIA DO CEARÁ	IFCE	Instituto Federal de Educação, Ciência e Tecnologia	Pública Federal	5000147	Educação Presencial	2307601	Limoeiro do Norte	CE	25	22	56.3955	3.76457	51.4045	2.89323	3.11107	4
2023	17	AGRONOMIA	Bacharelado	1807	INSTITUTO FEDERAL DE EDUCAÇÃO, CIÊNCIA E TECNOLOGIA DO CEARÁ	IFCE	Instituto Federal de Educação, Ciência e Tecnologia	Pública Federal	1127979	Educação Presencial	2307601	Limoeiro do Norte	CE	42	34	54.8471	3.79375	52.6559	2.75547	3.01504	4
2023	6307	ENGENHARIA AMBIENTAL	Bacharelado	1807	INSTITUTO FEDERAL DE EDUCAÇÃO, CIÊNCIA E TECNOLOGIA DO CEARÁ	IFCE	Instituto Federal de Educação, Ciência e Tecnologia	Pública Federal	112840	Educação Presencial	2307650	Maracanaú	CE	113	100	62.21	3.24469	55.83	2.86706	2.96147	4
2023	6208	ENGENHARIA DE PRODUÇÃO	Bacharelado	19337	FACULDADE UNIFAMETRO MARACANAÚ		Faculdade	Privada com fins lucrativos	5001186	Educação Presencial	2307650	Maracanaú	CE	10	10	47.92	2.09745	26.45	1.53698	1.6771	2
2023	23	ENFERMAGEM	Bacharelado	19337	FACULDADE UNIFAMETRO MARACANAÚ		Faculdade	Privada com fins lucrativos	1307872	Educação Presencial	2307650	Maracanaú	CE	18	18	42.9611	1.9102	45.5	1.68476	1.74112	2
2023	19	FARMÁCIA	Bacharelado	18643	FACULDADE UNINASSAU MARACANAÚ		Faculdade	Privada com fins lucrativos	1404829	Educação Presencial	2307650	Maracanaú	CE	6	6	39.2833	1.29667	36.05	1.20752	1.22981	2
2023	23	ENFERMAGEM	Bacharelado	18643	FACULDADE UNINASSAU MARACANAÚ		Faculdade	Privada com fins lucrativos	1404903	Educação Presencial	2307650	Maracanaú	CE	20	19	41.7579	1.76122	47.6474	1.91325	1.87524	2
2023	5814	ENGENHARIA DE CONTROLE E AUTOMAÇÃO	Bacharelado	1807	INSTITUTO FEDERAL DE EDUCAÇÃO, CIÊNCIA E TECNOLOGIA DO CEARÁ	IFCE	Instituto Federal de Educação, Ciência e Tecnologia	Pública Federal	1280040	Educação Presencial	2307650	Maracanaú	CE	26	24	53.0792	2.89026	39.2625	2.61686	2.68521	3
2023	5902	ENGENHARIA MECÂNICA	Bacharelado	1807	INSTITUTO FEDERAL DE EDUCAÇÃO, CIÊNCIA E TECNOLOGIA DO CEARÁ	IFCE	Instituto Federal de Educação, Ciência e Tecnologia	Pública Federal	1280090	Educação Presencial	2307650	Maracanaú	CE	38	36	57.7111	3.55033	42.2278	3.07547	3.19419	4
2023	5710	ENGENHARIA CIVIL	Bacharelado	1807	INSTITUTO FEDERAL DE EDUCAÇÃO, CIÊNCIA E TECNOLOGIA DO CEARÁ	IFCE	Instituto Federal de Educação, Ciência e Tecnologia	Pública Federal	1364465	Educação Presencial	2308708	Morada Nova	CE	30	25	49.964	2.56441	47.612	3.29758	3.11429	4
2023	92	TECNOLOGIA EM GESTÃO AMBIENTAL	Tecnológico	1807	INSTITUTO FEDERAL DE EDUCAÇÃO, CIÊNCIA E TECNOLOGIA DO CEARÁ	IFCE	Instituto Federal de Educação, Ciência e Tecnologia	Pública Federal	1442159	Educação Presencial	2310209	Paracuru	CE	30	22	51.9636	3.08305	43.4136	2.21574	2.43256	3
2023	6208	ENGENHARIA DE PRODUÇÃO	Bacharelado	1807	INSTITUTO FEDERAL DE EDUCAÇÃO, CIÊNCIA E TECNOLOGIA DO CEARÁ	IFCE	Instituto Federal de Educação, Ciência e Tecnologia	Pública Federal	1327499	Educação Presencial	2311306	Quixadá	CE	42	35	56.3914	3.20107	37.2286	2.83971	2.93005	3
2023	23	ENFERMAGEM	Bacharelado	2135	CENTRO UNIVERSITÁRIO CATÓLICA DE QUIXADÁ	UNICATÓLICA	Centro Universitário	Privada sem fins lucrativos	68998	Educação Presencial	2311306	Quixadá	CE	42	38	50.6289	2.85959	53.4053	2.52592	2.60934	3
2023	36	FISIOTERAPIA	Bacharelado	2135	CENTRO UNIVERSITÁRIO CATÓLICA DE QUIXADÁ	UNICATÓLICA	Centro Universitário	Privada sem fins lucrativos	71597	Educação Presencial	2311306	Quixadá	CE	18	16	53.9937	3.24532	55.1625	2.37542	2.59289	3
2023	19	FARMÁCIA	Bacharelado	2135	CENTRO UNIVERSITÁRIO CATÓLICA DE QUIXADÁ	UNICATÓLICA	Centro Universitário	Privada sem fins lucrativos	71599	Educação Presencial	2311306	Quixadá	CE	36	35	49.0886	2.63627	38.4714	1.49698	1.7818	2
2023	5710	ENGENHARIA CIVIL	Bacharelado	2135	CENTRO UNIVERSITÁRIO CATÓLICA DE QUIXADÁ	UNICATÓLICA	Centro Universitário	Privada sem fins lucrativos	1468189	Educação Presencial	2311306	Quixadá	CE	18	17	50.7059	2.65738	34.0765	1.89891	2.08853	3
2023	28	NUTRIÇÃO	Bacharelado	2135	CENTRO UNIVERSITÁRIO CATÓLICA DE QUIXADÁ	UNICATÓLICA	Centro Universitário	Privada sem fins lucrativos	1594574	Educação Presencial	2311306	Quixadá	CE	20	20	48.43	2.65274	51.47	2.90223	2.83986	3
2023	55	BIOMEDICINA	Bacharelado	2135	CENTRO UNIVERSITÁRIO CATÓLICA DE QUIXADÁ	UNICATÓLICA	Centro Universitário	Privada sem fins lucrativos	88897	Educação Presencial	2311306	Quixadá	CE	1	1						SC
2023	6	ODONTOLOGIA	Bacharelado	2135	CENTRO UNIVERSITÁRIO CATÓLICA DE QUIXADÁ	UNICATÓLICA	Centro Universitário	Privada sem fins lucrativos	90681	Educação Presencial	2311306	Quixadá	CE	46	45	46.9689	2.32187	52.2578	2.6473	2.56594	3
2023	6208	ENGENHARIA DE PRODUÇÃO	Bacharelado	2135	CENTRO UNIVERSITÁRIO CATÓLICA DE QUIXADÁ	UNICATÓLICA	Centro Universitário	Privada sem fins lucrativos	122600	Educação Presencial	2311306	Quixadá	CE	13	5	63.76	4.16102	36.02	2.69364	3.06049	4
2023	21	ARQUITETURA E URBANISMO	Bacharelado	2135	CENTRO UNIVERSITÁRIO CATÓLICA DE QUIXADÁ	UNICATÓLICA	Centro Universitário	Privada sem fins lucrativos	1045117	Educação Presencial	2311306	Quixadá	CE	29	21	49.0095	1.89651	45.6333	1.24762	1.40984	2
2023	5710	ENGENHARIA CIVIL	Bacharelado	1807	INSTITUTO FEDERAL DE EDUCAÇÃO, CIÊNCIA E TECNOLOGIA DO CEARÁ	IFCE	Instituto Federal de Educação, Ciência e Tecnologia	Pública Federal	1420280	Educação Presencial	2311306	Quixadá	CE	35	33	58.2061	3.59725	50.7939	3.62639	3.6191	4
2023	6307	ENGENHARIA AMBIENTAL	Bacharelado	1807	INSTITUTO FEDERAL DE EDUCAÇÃO, CIÊNCIA E TECNOLOGIA DO CEARÁ	IFCE	Instituto Federal de Educação, Ciência e Tecnologia	Pública Federal	1128056	Educação Presencial	2311306	Quixadá	CE	30	24	55.5417	2.51066	52.9667	2.55408	2.54323	3
2023	90	TECNOLOGIA EM AGRONEGÓCIOS	Tecnológico	4992	FACULDADE DE TECNOLOGIA CENTEC - SERTÃO CENTRAL	FTC SERTÃO CENTRAL	Faculdade	Privada sem fins lucrativos	110518	Educação Presencial	2311405	Quixeramobim	CE	31	29	42.0759	2.34523	49.5793	2.22878	2.25789	3
2023	19	FARMÁCIA	Bacharelado	17670	Faculdade de Quixeramobim	UniQ	Faculdade	Privada com fins lucrativos	1331506	Educação Presencial	2311405	Quixeramobim	CE	34	32	53.0031	3.17108	38.7406	1.52915	1.93964	2
2023	23	ENFERMAGEM	Bacharelado	17670	Faculdade de Quixeramobim	UniQ	Faculdade	Privada com fins lucrativos	1331507	Educação Presencial	2311405	Quixeramobim	CE	38	35	42.5943	1.86478	48.9171	2.04836	2.00246	3
2023	36	FISIOTERAPIA	Bacharelado	17670	Faculdade de Quixeramobim	UniQ	Faculdade	Privada com fins lucrativos	1331508	Educação Presencial	2311405	Quixeramobim	CE	9	6	46.1	2.18059	49.8333	1.76424	1.86833	2
2023	23	ENFERMAGEM	Bacharelado	15497	UNIVERSIDADE DA INTEGRAÇÃO INTERNACIONAL DA LUSOFONIA AFRO-BRASILEIRA	UNILAB	Universidade	Pública Federal	1163805	Educação Presencial	2311603	Redenção	CE	47	46	56.1587	3.54426	68.05	4.0842	3.94922	5
2023	6411	ENGENHARIA DE COMPUTAÇÃO I	Bacharelado	15497	UNIVERSIDADE DA INTEGRAÇÃO INTERNACIONAL DA LUSOFONIA AFRO-BRASILEIRA	UNILAB	Universidade	Pública Federal	1446219	Educação Presencial	2311603	Redenção	CE	2	2	50.85	2.27128	23.5	0.614331	1.02857	2
2023	17	AGRONOMIA	Bacharelado	15497	UNIVERSIDADE DA INTEGRAÇÃO INTERNACIONAL DA LUSOFONIA AFRO-BRASILEIRA	UNILAB	Universidade	Pública Federal	1161606	Educação Presencial	2311603	Redenção	CE	52	45	48.94	2.89111	51.1289	2.55556	2.63944	3
2023	6208	ENGENHARIA DE PRODUÇÃO	Bacharelado	583	UNIVERSIDADE FEDERAL DO CEARÁ	UFC	Universidade	Pública Federal	1299935	Educação Presencial	2311801	Russas	CE	57	51	54.7216	2.98353	41.1451	3.31308	3.23069	4
2023	5902	ENGENHARIA MECÂNICA	Bacharelado	583	UNIVERSIDADE FEDERAL DO CEARÁ	UFC	Universidade	Pública Federal	1299936	Educação Presencial	2311801	Russas	CE	41	38	57.0447	3.46754	36.0553	2.23653	2.54428	3
2023	5710	ENGENHARIA CIVIL	Bacharelado	583	UNIVERSIDADE FEDERAL DO CEARÁ	UFC	Universidade	Pública Federal	1299931	Educação Presencial	2311801	Russas	CE	38	35	51.8657	2.80272	43.2657	2.84847	2.83703	3
2023	51	ZOOTECNIA	Bacharelado	95	UNIVERSIDADE ESTADUAL VALE DO ACARAÚ	UVA	Universidade	Pública Estadual	4104	Educação Presencial	2312908	Sobral	CE	50	47	43.2319	2.00986	48.5851	1.35138	1.516	2
2023	23	ENFERMAGEM	Bacharelado	19844	FACULDADE UNINASSAU SOBRAL		Faculdade	Privada com fins lucrativos	1404501	Educação Presencial	2312908	Sobral	CE	22	22	46.0045	2.28702	45.1727	1.64993	1.8092	2
2023	23	ENFERMAGEM	Bacharelado	17394	FACULDADE 05 DE JULHO	F5	Faculdade	Comunitária/Confessional	1332804	Educação Presencial	2312908	Sobral	CE	15	15	45.6867	2.24766	56.8267	2.88998	2.7294	3
2023	36	FISIOTERAPIA	Bacharelado	17394	FACULDADE 05 DE JULHO	F5	Faculdade	Comunitária/Confessional	1332806	Educação Presencial	2312908	Sobral	CE	11	10	50.48	2.77138	54	2.24209	2.37441	3
2023	5710	ENGENHARIA CIVIL	Bacharelado	3862	FACULDADE LUCIANO FEIJÃO	FLF	Faculdade	Privada sem fins lucrativos	1303423	Educação Presencial	2312908	Sobral	CE	28	27	52.8333	2.92398	38.7704	2.38395	2.51895	3
2023	23	ENFERMAGEM	Bacharelado	3862	FACULDADE LUCIANO FEIJÃO	FLF	Faculdade	Privada sem fins lucrativos	1384831	Educação Presencial	2312908	Sobral	CE	34	34	48.6324	2.61239	55.5029	2.74912	2.71494	3
2023	92	TECNOLOGIA EM GESTÃO AMBIENTAL	Tecnológico	2111	CENTRO UNIVERSITÁRIO INTA	UNINTA	Centro Universitário	Comunitária/Confessional	1404210	Educação a Distância	2312908	Sobral	CE	2	2	54.5	3.43908	59.25	4.36226	4.13147	5
2023	91	TECNOLOGIA EM GESTÃO HOSPITALAR	Tecnológico	2111	CENTRO UNIVERSITÁRIO INTA	UNINTA	Centro Universitário	Comunitária/Confessional	1404212	Educação a Distância	2312908	Sobral	CE	5	3	35.6333	0.905707	37.2	0.851449	0.865014	1
2023	5	MEDICINA VETERINÁRIA	Bacharelado	2111	CENTRO UNIVERSITÁRIO INTA	UNINTA	Centro Universitário	Comunitária/Confessional	1425191	Educação Presencial	2312908	Sobral	CE	10	10	47.12	2.26405	46.02	2.14592	2.17545	3
2023	95	TECNOLOGIA EM ESTÉTICA E COSMÉTICA	Tecnológico	2111	CENTRO UNIVERSITÁRIO INTA	UNINTA	Centro Universitário	Comunitária/Confessional	1494662	Educação a Distância	2312908	Sobral	CE	25	17	44.4941	2.78194	32.1059	0.993897	1.44091	2
2023	27	FONOAUDIOLOGIA	Bacharelado	2111	CENTRO UNIVERSITÁRIO INTA	UNINTA	Centro Universitário	Comunitária/Confessional	1494682	Educação Presencial	2312908	Sobral	CE	21	21	47.5857	2.37213	38.8381	1.40637	1.64781	2
2023	21	ARQUITETURA E URBANISMO	Bacharelado	2111	CENTRO UNIVERSITÁRIO INTA	UNINTA	Centro Universitário	Comunitária/Confessional	1172556	Educação Presencial	2312908	Sobral	CE	54	30	53.4	2.46258	53.44	2.22268	2.28266	3
2023	12	MEDICINA	Bacharelado	2111	CENTRO UNIVERSITÁRIO INTA	UNINTA	Centro Universitário	Comunitária/Confessional	1173014	Educação Presencial	2312908	Sobral	CE	103	102	59.2422	1.44421	61.6843	2.15198	1.97504	3
2023	28	NUTRIÇÃO	Bacharelado	2111	CENTRO UNIVERSITÁRIO INTA	UNINTA	Centro Universitário	Comunitária/Confessional	117916	Educação Presencial	2312908	Sobral	CE	37	34	49.5735	2.81236	48.1294	2.44282	2.5352	3
2023	55	BIOMEDICINA	Bacharelado	2111	CENTRO UNIVERSITÁRIO INTA	UNINTA	Centro Universitário	Comunitária/Confessional	1259325	Educação Presencial	2312908	Sobral	CE	24	21	50.9905	2.62686	42.0476	2.27742	2.36478	3
2023	5710	ENGENHARIA CIVIL	Bacharelado	2111	CENTRO UNIVERSITÁRIO INTA	UNINTA	Centro Universitário	Comunitária/Confessional	1259585	Educação Presencial	2312908	Sobral	CE	55	39	45.1872	1.96581	34.8974	1.98374	1.97926	3
2023	6208	ENGENHARIA DE PRODUÇÃO	Bacharelado	2111	CENTRO UNIVERSITÁRIO INTA	UNINTA	Centro Universitário	Comunitária/Confessional	1259586	Educação Presencial	2312908	Sobral	CE	12	6	53.4667	2.82005	31.4333	2.13928	2.30947	3
2023	5	MEDICINA VETERINÁRIA	Bacharelado	2111	CENTRO UNIVERSITÁRIO INTA	UNINTA	Centro Universitário	Comunitária/Confessional	101248	Educação Presencial	2312908	Sobral	CE	53	52	48.225	2.41094	46.4385	2.20393	2.25568	3
2023	36	FISIOTERAPIA	Bacharelado	2111	CENTRO UNIVERSITÁRIO INTA	UNINTA	Centro Universitário	Comunitária/Confessional	108688	Educação Presencial	2312908	Sobral	CE	61	55	46.5127	2.23626	54.9109	2.34656	2.31899	3
2023	23	ENFERMAGEM	Bacharelado	2111	CENTRO UNIVERSITÁRIO INTA	UNINTA	Centro Universitário	Comunitária/Confessional	108690	Educação Presencial	2312908	Sobral	CE	85	80	46.7938	2.38474	48.6275	2.01754	2.10934	3
2023	6	ODONTOLOGIA	Bacharelado	2111	CENTRO UNIVERSITÁRIO INTA	UNINTA	Centro Universitário	Comunitária/Confessional	1322666	Educação Presencial	2312908	Sobral	CE	92	87	48.7161	2.53529	50.4299	2.39777	2.43215	3
2023	19	FARMÁCIA	Bacharelado	2111	CENTRO UNIVERSITÁRIO INTA	UNINTA	Centro Universitário	Comunitária/Confessional	118958	Educação Presencial	2312908	Sobral	CE	79	76	46.35	2.26212	40.1237	1.69448	1.83639	2
2023	6411	ENGENHARIA DE COMPUTAÇÃO I	Bacharelado	583	UNIVERSIDADE FEDERAL DO CEARÁ	UFC	Universidade	Pública Federal	99300	Educação Presencial	2312908	Sobral	CE	60	58	59.6121	3.44538	37.7879	2.38757	2.65202	3
2023	5806	ENGENHARIA ELÉTRICA	Bacharelado	583	UNIVERSIDADE FEDERAL DO CEARÁ	UFC	Universidade	Pública Federal	99302	Educação Presencial	2312908	Sobral	CE	86	80	52.4487	2.84832	39.9412	3.03548	2.98869	4
2023	6	ODONTOLOGIA	Bacharelado	583	UNIVERSIDADE FEDERAL DO CEARÁ	UFC	Universidade	Pública Federal	99308	Educação Presencial	2312908	Sobral	CE	38	37	63.473	4.33779	64.2541	4.28492	4.29814	5
2023	12	MEDICINA	Bacharelado	583	UNIVERSIDADE FEDERAL DO CEARÁ	UFC	Universidade	Pública Federal	54490	Educação Presencial	2312908	Sobral	CE	78	75	72.8093	3.9892	71.0067	3.80233	3.84905	4
2023	5710	ENGENHARIA CIVIL	Bacharelado	95	UNIVERSIDADE ESTADUAL VALE DO ACARAÚ	UVA	Universidade	Pública Estadual	85114	Educação Presencial	2312908	Sobral	CE	67	59	57.5678	3.51727	52.0712	3.75837	3.69809	4
2023	23	ENFERMAGEM	Bacharelado	95	UNIVERSIDADE ESTADUAL VALE DO ACARAÚ	UVA	Universidade	Pública Estadual	4087	Educação Presencial	2312908	Sobral	CE	25	25	67.916	5	68.648	4.14783	4.36087	5
2023	36	FISIOTERAPIA	Bacharelado	2466	FACUDADE IEDUCARE - FIED	FIED	Faculdade	Privada sem fins lucrativos	1261118	Educação Presencial	2313401	Tianguá	CE	23	22	49.0455	2.57788	54.0364	2.24627	2.32917	3
2023	23	ENFERMAGEM	Bacharelado	19597	Faculdade Via Sapiens	FVS	Faculdade	Privada sem fins lucrativos	1441616	Educação Presencial	2313401	Tianguá	CE	22	22	43.2182	1.94203	41.9727	1.30943	1.46758	2
2023	36	FISIOTERAPIA	Bacharelado	18814	Faculdade Ibiapaba		Faculdade	Privada com fins lucrativos	1325175	Educação Presencial	2313401	Tianguá	CE	13	12	53.7	3.2057	65.3083	3.53899	3.45567	4
2023	21	ARQUITETURA E URBANISMO	Bacharelado	2466	FACUDADE IEDUCARE - FIED	FIED	Faculdade	Privada sem fins lucrativos	1388556	Educação Presencial	2313401	Tianguá	CE	15	15	56.7467	2.89407	51.38	1.96538	2.19756	3
2023	6	ODONTOLOGIA	Bacharelado	2466	FACUDADE IEDUCARE - FIED	FIED	Faculdade	Privada sem fins lucrativos	1441921	Educação Presencial	2313401	Tianguá	CE	16	16	54.6562	3.26086	52.9813	2.74606	2.87476	3
2023	23	ENFERMAGEM	Bacharelado	2466	FACUDADE IEDUCARE - FIED	FIED	Faculdade	Privada sem fins lucrativos	1166820	Educação Presencial	2313401	Tianguá	CE	65	64	51.2484	2.9363	48.5422	2.00846	2.24042	3
2023	23	ENFERMAGEM	Bacharelado	3625	Faculdade do Complexo Educacional Santo André	FACESA	Faculdade	Privada com fins lucrativos	1387472	Educação Presencial	2400208	Açu	RN	37	37	37.2973	1.20893	43.5838	1.48086	1.41288	2
2023	6208	ENGENHARIA DE PRODUÇÃO	Bacharelado	589	UNIVERSIDADE FEDERAL RURAL DO SEMI-ÁRIDO	UFERSA	Universidade	Pública Federal	1270673	Educação Presencial	2400802	Angicos	RN	27	19	44.3737	1.63545	33.8789	2.43487	2.23501	3
2023	5710	ENGENHARIA CIVIL	Bacharelado	589	UNIVERSIDADE FEDERAL RURAL DO SEMI-ÁRIDO	UFERSA	Universidade	Pública Federal	1200498	Educação Presencial	2400802	Angicos	RN	31	29	48.0517	2.32478	38.7448	2.38131	2.36717	3
2023	23	ENFERMAGEM	Bacharelado	71	UNIVERSIDADE DO ESTADO DO RIO GRANDE DO NORTE	UERN	Universidade	Pública Estadual	100071	Educação Presencial	2402006	Caicó	RN	25	25	55.204	3.42606	55.092	2.7054	2.88556	3
2023	12	MEDICINA	Bacharelado	570	UNIVERSIDADE FEDERAL DO RIO GRANDE DO NORTE	UFRN	Universidade	Pública Federal	1202546	Educação Presencial	2402006	Caicó	RN	40	39	74	4.21255	72.3538	4.04082	4.08375	5
2023	6	ODONTOLOGIA	Bacharelado	71	UNIVERSIDADE DO ESTADO DO RIO GRANDE DO NORTE	UERN	Universidade	Pública Estadual	100063	Educação Presencial	2402006	Caicó	RN	11	11	63.3364	4.3211	54.3364	2.93105	3.27856	4
2023	5710	ENGENHARIA CIVIL	Bacharelado	589	UNIVERSIDADE FEDERAL RURAL DO SEMI-ÁRIDO	UFERSA	Universidade	Pública Federal	1270674	Educação Presencial	2402303	Caraúbas	RN	31	27	47.0556	2.19994	37.663	2.26951	2.25212	3
2023	5806	ENGENHARIA ELÉTRICA	Bacharelado	589	UNIVERSIDADE FEDERAL RURAL DO SEMI-ÁRIDO	UFERSA	Universidade	Pública Federal	1276125	Educação Presencial	2402303	Caraúbas	RN	27	24	53.5833	3.00112	42.7917	3.45466	3.34127	4
2023	5902	ENGENHARIA MECÂNICA	Bacharelado	589	UNIVERSIDADE FEDERAL RURAL DO SEMI-ÁRIDO	UFERSA	Universidade	Pública Federal	1276128	Educação Presencial	2402303	Caraúbas	RN	21	13	49.7462	2.56081	38.2385	2.53326	2.54015	3
2023	6405	ENGENHARIA FLORESTAL	Bacharelado	570	UNIVERSIDADE FEDERAL DO RIO GRANDE DO NORTE	UFRN	Universidade	Pública Federal	116762	Educação Presencial	2407104	Macaíba	RN	23	22	49.3364	2.85697	34.5545	1.33282	1.71386	2
2023	51	ZOOTECNIA	Bacharelado	570	UNIVERSIDADE FEDERAL DO RIO GRANDE DO NORTE	UFRN	Universidade	Pública Federal	5000969	Educação Presencial	2407104	Macaíba	RN	37	36	48.0972	2.89626	57.3306	2.9394	2.92861	3
2023	17	AGRONOMIA	Bacharelado	570	UNIVERSIDADE FEDERAL DO RIO GRANDE DO NORTE	UFRN	Universidade	Pública Federal	1127694	Educação Presencial	2407104	Macaíba	RN	48	45	51.2067	3.23747	56.8111	3.29948	3.28398	4
2023	12	MEDICINA	Bacharelado	71	UNIVERSIDADE DO ESTADO DO RIO GRANDE DO NORTE	UERN	Universidade	Pública Estadual	72417	Educação Presencial	2408003	Mossoró	RN	53	52	71.8192	3.80347	69.7154	3.57373	3.63117	4
2023	19	FARMÁCIA	Bacharelado	18649	FACULDADE UNINASSAU MOSSORÓ		Faculdade	Privada com fins lucrativos	1404823	Educação Presencial	2408003	Mossoró	RN	34	32	39.4688	1.322	37.5125	1.38235	1.36726	2
2023	6	ODONTOLOGIA	Bacharelado	18649	FACULDADE UNINASSAU MOSSORÓ		Faculdade	Privada com fins lucrativos	1405914	Educação Presencial	2408003	Mossoró	RN	85	84	52.1786	2.95822	50.1393	2.3581	2.50813	3
2023	36	FISIOTERAPIA	Bacharelado	4847	FACULDADE CATÓLICA DO RIO GRANDE DO NORTE		Faculdade	Privada sem fins lucrativos	1330981	Educação Presencial	2408003	Mossoró	RN	62	62	44.2065	1.92519	47.8968	1.54215	1.63791	2
2023	28	NUTRIÇÃO	Bacharelado	4847	FACULDADE CATÓLICA DO RIO GRANDE DO NORTE		Faculdade	Privada sem fins lucrativos	1364195	Educação Presencial	2408003	Mossoró	RN	12	12	54.55	3.50698	52.7417	3.07712	3.18458	4
2023	23	ENFERMAGEM	Bacharelado	4431	FACULDADE DE ENFERMAGEM NOVA ESPERANÇA DE MOSSORÓ - FACENE/RN	FACENE/RN	Faculdade	Privada com fins lucrativos	98116	Educação Presencial	2408003	Mossoró	RN	19	19	49.7053	2.74523	55.7368	2.77401	2.76682	3
2023	6	ODONTOLOGIA	Bacharelado	4431	FACULDADE DE ENFERMAGEM NOVA ESPERANÇA DE MOSSORÓ - FACENE/RN	FACENE/RN	Faculdade	Privada com fins lucrativos	1299342	Educação Presencial	2408003	Mossoró	RN	19	18	44.7111	2.04609	46.9278	1.91969	1.95129	3
2023	55	BIOMEDICINA	Bacharelado	4431	FACULDADE DE ENFERMAGEM NOVA ESPERANÇA DE MOSSORÓ - FACENE/RN	FACENE/RN	Faculdade	Privada com fins lucrativos	1322850	Educação Presencial	2408003	Mossoró	RN	11	11	50.4818	2.559	31.8364	1.2036	1.54245	2
2023	19	FARMÁCIA	Bacharelado	4431	FACULDADE DE ENFERMAGEM NOVA ESPERANÇA DE MOSSORÓ - FACENE/RN	FACENE/RN	Faculdade	Privada com fins lucrativos	1322851	Educação Presencial	2408003	Mossoró	RN	11	11	48.1364	2.50618	53.8182	3.33149	3.12516	4
2023	28	NUTRIÇÃO	Bacharelado	4431	FACULDADE DE ENFERMAGEM NOVA ESPERANÇA DE MOSSORÓ - FACENE/RN	FACENE/RN	Faculdade	Privada com fins lucrativos	1349464	Educação Presencial	2408003	Mossoró	RN	8	8	39.325	1.38185	50.825	2.81353	2.45561	3
2023	36	FISIOTERAPIA	Bacharelado	4431	FACULDADE DE ENFERMAGEM NOVA ESPERANÇA DE MOSSORÓ - FACENE/RN	FACENE/RN	Faculdade	Privada com fins lucrativos	1349465	Educação Presencial	2408003	Mossoró	RN	20	20	39.81	1.33218	54.555	2.30575	2.06235	3
2023	6	ODONTOLOGIA	Bacharelado	1680	Faculdade Unirb - Mossoró	F. UNIRB	Faculdade	Privada com fins lucrativos	1365961	Educação Presencial	2408003	Mossoró	RN	24	23	37.713	1.1913	32.8652	0	0.297825	1
2023	36	FISIOTERAPIA	Bacharelado	1680	Faculdade Unirb - Mossoró	F. UNIRB	Faculdade	Privada com fins lucrativos	1365967	Educação Presencial	2408003	Mossoró	RN	5	3	44.8333	2.00974	43.3667	1.02261	1.26939	2
2023	92	TECNOLOGIA EM GESTÃO AMBIENTAL	Tecnológico	1082	INSTITUTO FEDERAL DE EDUCAÇÃO, CIÊNCIA E TECNOLOGIA DO RIO GRANDE DO NORTE	IFRN	Instituto Federal de Educação, Ciência e Tecnologia	Pública Federal	5001021	Educação Presencial	2408003	Mossoró	RN	31	23	45.8957	2.23128	34.9174	1.06412	1.35591	2
2023	6411	ENGENHARIA DE COMPUTAÇÃO I	Bacharelado	718	UNIVERSIDADE POTIGUAR	UNP	Universidade	Privada com fins lucrativos	1365796	Educação Presencial	2408003	Mossoró	RN	5	5	51.76	2.39322	24.6	0.750849	1.16144	2
2023	6208	ENGENHARIA DE PRODUÇÃO	Bacharelado	718	UNIVERSIDADE POTIGUAR	UNP	Universidade	Privada com fins lucrativos	1137093	Educação Presencial	2408003	Mossoró	RN	2	0						SC
2023	21	ARQUITETURA E URBANISMO	Bacharelado	718	UNIVERSIDADE POTIGUAR	UNP	Universidade	Privada com fins lucrativos	1137423	Educação Presencial	2408003	Mossoró	RN	40	32	51.7531	2.25025	50.7938	1.89216	1.98168	3
2023	23	ENFERMAGEM	Bacharelado	718	UNIVERSIDADE POTIGUAR	UNP	Universidade	Privada com fins lucrativos	98090	Educação Presencial	2408003	Mossoró	RN	54	45	44.5556	2.10761	41.2556	1.23312	1.45175	2
2023	36	FISIOTERAPIA	Bacharelado	718	UNIVERSIDADE POTIGUAR	UNP	Universidade	Privada com fins lucrativos	98092	Educação Presencial	2408003	Mossoró	RN	41	36	40.0833	1.36905	52.1556	2.03056	1.86519	2
2023	5902	ENGENHARIA MECÂNICA	Bacharelado	718	UNIVERSIDADE POTIGUAR	UNP	Universidade	Privada com fins lucrativos	1260727	Educação Presencial	2408003	Mossoró	RN	9	7	45.6286	2.04927	26.4	0.924227	1.20549	2
2023	5710	ENGENHARIA CIVIL	Bacharelado	718	UNIVERSIDADE POTIGUAR	UNP	Universidade	Privada com fins lucrativos	115939	Educação Presencial	2408003	Mossoró	RN	14	8	47.1	2.20551	31.1	1.59134	1.74488	2
2023	28	NUTRIÇÃO	Bacharelado	718	UNIVERSIDADE POTIGUAR	UNP	Universidade	Privada com fins lucrativos	115942	Educação Presencial	2408003	Mossoró	RN	12	7	41.2857	1.65553	44.3714	1.926	1.85839	2
2023	5806	ENGENHARIA ELÉTRICA	Bacharelado	718	UNIVERSIDADE POTIGUAR	UNP	Universidade	Privada com fins lucrativos	1323782	Educação Presencial	2408003	Mossoró	RN	5	5	48.56	2.32458	27.42	1.19412	1.47673	2
2023	19	FARMÁCIA	Bacharelado	718	UNIVERSIDADE POTIGUAR	UNP	Universidade	Privada com fins lucrativos	1323784	Educação Presencial	2408003	Mossoró	RN	53	52	48.7538	2.59054	41.9692	1.9151	2.08396	3
2023	55	BIOMEDICINA	Bacharelado	718	UNIVERSIDADE POTIGUAR	UNP	Universidade	Privada com fins lucrativos	1364552	Educação Presencial	2408003	Mossoró	RN	21	18	48.7056	2.32204	27.2833	0.724807	1.12411	2
2023	51	ZOOTECNIA	Bacharelado	589	UNIVERSIDADE FEDERAL RURAL DO SEMI-ÁRIDO	UFERSA	Universidade	Pública Federal	68180	Educação Presencial	2408003	Mossoró	RN	13	11	50.7091	3.3721	58.6091	3.17156	3.2217	4
2023	5806	ENGENHARIA ELÉTRICA	Bacharelado	589	UNIVERSIDADE FEDERAL RURAL DO SEMI-ÁRIDO	UFERSA	Universidade	Pública Federal	1383492	Educação Presencial	2408003	Mossoró	RN	33	24	59.7917	3.83726	36.1667	2.48039	2.81961	3
2023	5710	ENGENHARIA CIVIL	Bacharelado	589	UNIVERSIDADE FEDERAL RURAL DO SEMI-ÁRIDO	UFERSA	Universidade	Pública Federal	1168452	Educação Presencial	2408003	Mossoró	RN	33	30	53.5467	3.01337	49.4433	3.48682	3.36846	4
2023	6008	ENGENHARIA QUÍMICA	Bacharelado	589	UNIVERSIDADE FEDERAL RURAL DO SEMI-ÁRIDO	UFERSA	Universidade	Pública Federal	1180122	Educação Presencial	2408003	Mossoró	RN	45	38	51.4737	2.39638	32.6263	2.39941	2.39865	3
2023	6208	ENGENHARIA DE PRODUÇÃO	Bacharelado	589	UNIVERSIDADE FEDERAL RURAL DO SEMI-ÁRIDO	UFERSA	Universidade	Pública Federal	91284	Educação Presencial	2408003	Mossoró	RN	47	34	51.7	2.58989	39.3147	3.09185	2.96636	4
2023	6405	ENGENHARIA FLORESTAL	Bacharelado	589	UNIVERSIDADE FEDERAL RURAL DO SEMI-ÁRIDO	UFERSA	Universidade	Pública Federal	1127377	Educação Presencial	2408003	Mossoró	RN	13	13	57.8	4.21645	32.4385	1.05313	1.84396	2
2023	17	AGRONOMIA	Bacharelado	589	UNIVERSIDADE FEDERAL RURAL DO SEMI-ÁRIDO	UFERSA	Universidade	Pública Federal	14554	Educação Presencial	2408003	Mossoró	RN	42	41	49.8976	3.03743	57.2561	3.35774	3.27766	4
2023	5	MEDICINA VETERINÁRIA	Bacharelado	589	UNIVERSIDADE FEDERAL RURAL DO SEMI-ÁRIDO	UFERSA	Universidade	Pública Federal	14555	Educação Presencial	2408003	Mossoró	RN	40	38	60.1763	3.99961	57.2789	3.70669	3.77992	4
2023	5902	ENGENHARIA MECÂNICA	Bacharelado	589	UNIVERSIDADE FEDERAL RURAL DO SEMI-ÁRIDO	UFERSA	Universidade	Pública Federal	104204	Educação Presencial	2408003	Mossoró	RN	44	15	46.4733	2.15422	37.6867	2.45826	2.38225	3
2023	12	MEDICINA	Bacharelado	589	UNIVERSIDADE FEDERAL RURAL DO SEMI-ÁRIDO	UFERSA	Universidade	Pública Federal	1342537	Educação Presencial	2408003	Mossoró	RN	31	31	77.0968	4.79346	72.2323	4.01929	4.21284	5
2023	23	ENFERMAGEM	Bacharelado	71	UNIVERSIDADE DO ESTADO DO RIO GRANDE DO NORTE	UERN	Universidade	Pública Estadual	3564	Educação Presencial	2408003	Mossoró	RN	29	28	64.1036	4.52796	63.525	3.60272	3.83403	4
2023	23	ENFERMAGEM	Bacharelado	570	UNIVERSIDADE FEDERAL DO RIO GRANDE DO NORTE	UFRN	Universidade	Pública Federal	12326	Educação Presencial	2408102	Natal	RN	86	82	62.472	4.32594	68.0463	4.08381	4.14435	5
2023	95	TECNOLOGIA EM ESTÉTICA E COSMÉTICA	Tecnológico	4566	ESTÁCIO FATERN - FACULDADE ESTÁCIO DO RIO GRANDE DO NORTE	ESTÁCIO FATERN	Faculdade	Privada com fins lucrativos	1467014	Educação Presencial	2408102	Natal	RN	10	8	35.625	1.59728	54.0875	3.77847	3.23318	4
2023	28	NUTRIÇÃO	Bacharelado	4566	ESTÁCIO FATERN - FACULDADE ESTÁCIO DO RIO GRANDE DO NORTE	ESTÁCIO FATERN	Faculdade	Privada com fins lucrativos	1184980	Educação Presencial	2408102	Natal	RN	16	5	48.34	2.64018	38.78	1.15704	1.52783	2
2023	23	ENFERMAGEM	Bacharelado	4566	ESTÁCIO FATERN - FACULDADE ESTÁCIO DO RIO GRANDE DO NORTE	ESTÁCIO FATERN	Faculdade	Privada com fins lucrativos	101922	Educação Presencial	2408102	Natal	RN	37	31	35.3903	0.972817	41.7226	1.28282	1.20532	2
2023	36	FISIOTERAPIA	Bacharelado	4566	ESTÁCIO FATERN - FACULDADE ESTÁCIO DO RIO GRANDE DO NORTE	ESTÁCIO FATERN	Faculdade	Privada com fins lucrativos	106826	Educação Presencial	2408102	Natal	RN	28	26	53.3654	3.16056	55.4115	2.40398	2.59312	3
2023	5	MEDICINA VETERINÁRIA	Bacharelado	3853	Centro Universitário Maurício de Nassau de Natal	UNINASSAU	Centro Universitário	Privada com fins lucrativos	1397413	Educação Presencial	2408102	Natal	RN	92	88	47.4523	2.30822	46.0114	2.14472	2.18559	3
2023	36	FISIOTERAPIA	Bacharelado	3853	Centro Universitário Maurício de Nassau de Natal	UNINASSAU	Centro Universitário	Privada com fins lucrativos	1107293	Educação Presencial	2408102	Natal	RN	98	52	39.525	1.29374	51.1038	1.90995	1.7559	2
2023	23	ENFERMAGEM	Bacharelado	3853	Centro Universitário Maurício de Nassau de Natal	UNINASSAU	Centro Universitário	Privada com fins lucrativos	1107792	Educação Presencial	2408102	Natal	RN	117	53	49.7698	2.75322	46.9811	1.84236	2.07007	3
2023	19	FARMÁCIA	Bacharelado	3853	Centro Universitário Maurício de Nassau de Natal	UNINASSAU	Centro Universitário	Privada com fins lucrativos	1280483	Educação Presencial	2408102	Natal	RN	68	56	42.8321	1.78151	39.0768	1.56934	1.62238	2
2023	6	ODONTOLOGIA	Bacharelado	3853	Centro Universitário Maurício de Nassau de Natal	UNINASSAU	Centro Universitário	Privada com fins lucrativos	1281000	Educação Presencial	2408102	Natal	RN	47	41	47.3415	2.36738	44.9537	1.6502	1.8295	2
2023	36	FISIOTERAPIA	Bacharelado	2908	CENTRO UNIVERSITÁRIO NATALENSE	UNICEUNA	Centro Universitário	Privada com fins lucrativos	1076355	Educação Presencial	2408102	Natal	RN	3	3	47.3333	2.34695	44.5667	1.16023	1.45691	2
2023	19	FARMÁCIA	Bacharelado	2908	CENTRO UNIVERSITÁRIO NATALENSE	UNICEUNA	Centro Universitário	Privada com fins lucrativos	1190639	Educação Presencial	2408102	Natal	RN	41	39	40.4744	1.45939	37.3846	1.36706	1.39014	2
2023	5710	ENGENHARIA CIVIL	Bacharelado	2908	CENTRO UNIVERSITÁRIO NATALENSE	UNICEUNA	Centro Universitário	Privada com fins lucrativos	1331340	Educação Presencial	2408102	Natal	RN	13	13	44.9462	1.93561	26.4769	1.11362	1.31912	2
2023	28	NUTRIÇÃO	Bacharelado	1264	CENTRO UNIVERSITÁRIO DO RIO GRANDE DO NORTE	UNI-RN	Centro Universitário	Privada sem fins lucrativos	75094	Educação Presencial	2408102	Natal	RN	16	13	48.5	2.66251	60.6077	4.15889	3.7848	4
2023	23	ENFERMAGEM	Bacharelado	1264	CENTRO UNIVERSITÁRIO DO RIO GRANDE DO NORTE	UNI-RN	Centro Universitário	Privada sem fins lucrativos	87929	Educação Presencial	2408102	Natal	RN	11	11	57.5545	3.71709	55.9455	2.79621	3.02643	4
2023	21	ARQUITETURA E URBANISMO	Bacharelado	1264	CENTRO UNIVERSITÁRIO DO RIO GRANDE DO NORTE	UNI-RN	Centro Universitário	Privada sem fins lucrativos	1349868	Educação Presencial	2408102	Natal	RN	22	20	56.27	2.83261	60.135	3.05889	3.00232	4
2023	92	TECNOLOGIA EM GESTÃO AMBIENTAL	Tecnológico	1082	INSTITUTO FEDERAL DE EDUCAÇÃO, CIÊNCIA E TECNOLOGIA DO RIO GRANDE DO NORTE	IFRN	Instituto Federal de Educação, Ciência e Tecnologia	Pública Federal	103365	Educação Presencial	2408102	Natal	RN	50	30	51.27	2.98568	51.9	3.36601	3.27093	4
2023	6	ODONTOLOGIA	Bacharelado	724	Centro Universitário FACEX	UNIFACEX	Centro Universitário	Privada sem fins lucrativos	1349610	Educação Presencial	2408102	Natal	RN	47	47	45.2149	2.10763	47.1191	1.94582	1.98627	3
2023	23	ENFERMAGEM	Bacharelado	724	Centro Universitário FACEX	UNIFACEX	Centro Universitário	Privada sem fins lucrativos	86883	Educação Presencial	2408102	Natal	RN	32	28	46.2321	2.3152	54.3964	2.63139	2.55234	3
2023	19	FARMÁCIA	Bacharelado	724	Centro Universitário FACEX	UNIFACEX	Centro Universitário	Privada sem fins lucrativos	1288409	Educação Presencial	2408102	Natal	RN	23	23	48.4913	2.55467	45.3957	2.32468	2.38218	3
2023	36	FISIOTERAPIA	Bacharelado	724	Centro Universitário FACEX	UNIFACEX	Centro Universitário	Privada sem fins lucrativos	1336738	Educação Presencial	2408102	Natal	RN	28	27	46.2148	2.19608	57.4593	2.63882	2.52814	3
2023	5710	ENGENHARIA CIVIL	Bacharelado	718	UNIVERSIDADE POTIGUAR	UNP	Universidade	Privada com fins lucrativos	1405015	Educação a Distância	2408102	Natal	RN	82	55	49.6145	2.52062	28.7236	1.34578	1.63949	2
2023	28	NUTRIÇÃO	Bacharelado	718	UNIVERSIDADE POTIGUAR	UNP	Universidade	Privada com fins lucrativos	1399008	Educação a Distância	2408102	Natal	RN	16	14	55.1786	3.59472	45.0214	2.01539	2.41022	3
2023	23	ENFERMAGEM	Bacharelado	718	UNIVERSIDADE POTIGUAR	UNP	Universidade	Privada com fins lucrativos	69874	Educação Presencial	2408102	Natal	RN	179	155	45.5974	2.23661	47.0813	1.85301	1.94891	3
2023	6208	ENGENHARIA DE PRODUÇÃO	Bacharelado	718	UNIVERSIDADE POTIGUAR	UNP	Universidade	Privada com fins lucrativos	1453374	Educação a Distância	2408102	Natal	RN	10	8	46.7875	1.94991	22.975	1.11698	1.32521	2
2023	6307	ENGENHARIA AMBIENTAL	Bacharelado	718	UNIVERSIDADE POTIGUAR	UNP	Universidade	Privada com fins lucrativos	1116945	Educação Presencial	2408102	Natal	RN	1	0						SC
2023	5814	ENGENHARIA DE CONTROLE E AUTOMAÇÃO	Bacharelado	718	UNIVERSIDADE POTIGUAR	UNP	Universidade	Privada com fins lucrativos	1485813	Educação a Distância	2408102	Natal	RN	1	0						SC
2023	28	NUTRIÇÃO	Bacharelado	718	UNIVERSIDADE POTIGUAR	UNP	Universidade	Privada com fins lucrativos	75606	Educação Presencial	2408102	Natal	RN	107	98	46.2276	2.34532	43.8755	1.8578	1.97968	3
2023	6	ODONTOLOGIA	Bacharelado	718	UNIVERSIDADE POTIGUAR	UNP	Universidade	Privada com fins lucrativos	18675	Educação Presencial	2408102	Natal	RN	106	103	48.3699	2.493	46.0184	1.79556	1.96992	3
2023	6411	ENGENHARIA DE COMPUTAÇÃO I	Bacharelado	718	UNIVERSIDADE POTIGUAR	UNP	Universidade	Privada com fins lucrativos	18680	Educação Presencial	2408102	Natal	RN	7	5	50.6	2.23778	31.54	1.61215	1.76856	2
2023	36	FISIOTERAPIA	Bacharelado	718	UNIVERSIDADE POTIGUAR	UNP	Universidade	Privada com fins lucrativos	1398138	Educação a Distância	2408102	Natal	RN	15	14	41.8571	1.60831	46.3	1.35902	1.42134	2
2023	21	ARQUITETURA E URBANISMO	Bacharelado	718	UNIVERSIDADE POTIGUAR	UNP	Universidade	Privada com fins lucrativos	18679	Educação Presencial	2408102	Natal	RN	52	44	50.0159	2.02627	50.6932	1.8796	1.91627	2
2023	12	MEDICINA	Bacharelado	718	UNIVERSIDADE POTIGUAR	UNP	Universidade	Privada com fins lucrativos	91219	Educação Presencial	2408102	Natal	RN	270	266	64.6778	2.46385	64.9222	2.72519	2.65985	3
2023	5806	ENGENHARIA ELÉTRICA	Bacharelado	718	UNIVERSIDADE POTIGUAR	UNP	Universidade	Privada com fins lucrativos	1363792	Educação a Distância	2408102	Natal	RN	25	12	55.0417	3.19753	31.425	1.78309	2.1367	3
2023	55	BIOMEDICINA	Bacharelado	718	UNIVERSIDADE POTIGUAR	UNP	Universidade	Privada com fins lucrativos	1204189	Educação Presencial	2408102	Natal	RN	49	44	49.35	2.40801	35.3682	1.57501	1.78326	2
2023	5806	ENGENHARIA ELÉTRICA	Bacharelado	718	UNIVERSIDADE POTIGUAR	UNP	Universidade	Privada com fins lucrativos	1204549	Educação Presencial	2408102	Natal	RN	16	15	43.42	1.63232	34.2467	2.19804	2.05661	3
2023	5902	ENGENHARIA MECÂNICA	Bacharelado	718	UNIVERSIDADE POTIGUAR	UNP	Universidade	Privada com fins lucrativos	1204715	Educação Presencial	2408102	Natal	RN	5	4	37.1	0.98973	25.55	0.808699	0.853956	1
2023	6208	ENGENHARIA DE PRODUÇÃO	Bacharelado	718	UNIVERSIDADE POTIGUAR	UNP	Universidade	Privada com fins lucrativos	1204810	Educação Presencial	2408102	Natal	RN	8	7	60.8714	3.78471	30	1.96604	2.42071	3
2023	19	FARMÁCIA	Bacharelado	718	UNIVERSIDADE POTIGUAR	UNP	Universidade	Privada com fins lucrativos	41800	Educação Presencial	2408102	Natal	RN	42	41	46.8098	2.32493	39.0756	1.5692	1.75813	2
2023	27	FONOAUDIOLOGIA	Bacharelado	718	UNIVERSIDADE POTIGUAR	UNP	Universidade	Privada com fins lucrativos	18677	Educação Presencial	2408102	Natal	RN	26	23	52.2739	3.02805	39.6	1.52998	1.9045	2
2023	69	TECNOLOGIA EM RADIOLOGIA	Tecnológico	718	UNIVERSIDADE POTIGUAR	UNP	Universidade	Privada com fins lucrativos	1278869	Educação Presencial	2408102	Natal	RN	3	2	32.5	0.323276	30.8	0.25498	0.272054	1
2023	5	MEDICINA VETERINÁRIA	Bacharelado	718	UNIVERSIDADE POTIGUAR	UNP	Universidade	Privada com fins lucrativos	1278875	Educação Presencial	2408102	Natal	RN	44	39	44.9308	1.97304	41.2077	1.47881	1.60237	2
2023	5710	ENGENHARIA CIVIL	Bacharelado	718	UNIVERSIDADE POTIGUAR	UNP	Universidade	Privada com fins lucrativos	16250	Educação Presencial	2408102	Natal	RN	37	26	46.9385	2.18527	32.6308	1.74952	1.85846	2
2023	91	TECNOLOGIA EM GESTÃO HOSPITALAR	Tecnológico	718	UNIVERSIDADE POTIGUAR	UNP	Universidade	Privada com fins lucrativos	1363915	Educação a Distância	2408102	Natal	RN	14	5	40.9	1.68983	38.28	1.0471	1.20778	2
2023	95	TECNOLOGIA EM ESTÉTICA E COSMÉTICA	Tecnológico	718	UNIVERSIDADE POTIGUAR	UNP	Universidade	Privada com fins lucrativos	116136	Educação Presencial	2408102	Natal	RN	31	25	31.936	1.10454	33.188	1.13098	1.12437	2
2023	36	FISIOTERAPIA	Bacharelado	718	UNIVERSIDADE POTIGUAR	UNP	Universidade	Privada com fins lucrativos	18570	Educação Presencial	2408102	Natal	RN	90	84	48.194	2.46304	54.6952	2.32183	2.35713	3
2023	36	FISIOTERAPIA	Bacharelado	718	UNIVERSIDADE POTIGUAR	UNP	Universidade	Privada com fins lucrativos	1486988	Educação Presencial	2408102	Natal	RN	16	16	39.475	1.287	53.15	2.14461	1.93021	2
2023	23	ENFERMAGEM	Bacharelado	718	UNIVERSIDADE POTIGUAR	UNP	Universidade	Privada com fins lucrativos	1349780	Educação a Distância	2408102	Natal	RN	14	14	43.1429	1.9327	43.2	1.44002	1.56319	2
2023	5902	ENGENHARIA MECÂNICA	Bacharelado	718	UNIVERSIDADE POTIGUAR	UNP	Universidade	Privada com fins lucrativos	1483738	Educação a Distância	2408102	Natal	RN	4	3	42.7667	1.69372	32.7333	1.78503	1.7622	2
2023	23	ENFERMAGEM	Bacharelado	718	UNIVERSIDADE POTIGUAR	UNP	Universidade	Privada com fins lucrativos	1363728	Educação Presencial	2408102	Natal	RN	35	31	36.2226	1.07586	43.1065	1.43007	1.34152	2
2023	92	TECNOLOGIA EM GESTÃO AMBIENTAL	Tecnológico	718	UNIVERSIDADE POTIGUAR	UNP	Universidade	Privada com fins lucrativos	1363914	Educação a Distância	2408102	Natal	RN	16	3	56.3	3.69175	55.9	3.90819	3.85408	4
2023	6	ODONTOLOGIA	Bacharelado	570	UNIVERSIDADE FEDERAL DO RIO GRANDE DO NORTE	UFRN	Universidade	Pública Federal	12330	Educação Presencial	2408102	Natal	RN	64	64	66.6125	4.72127	64.3797	4.30207	4.40687	5
2023	5710	ENGENHARIA CIVIL	Bacharelado	570	UNIVERSIDADE FEDERAL DO RIO GRANDE DO NORTE	UFRN	Universidade	Pública Federal	12339	Educação Presencial	2408102	Natal	RN	92	83	63.741	4.29085	59.488	4.52477	4.46629	5
2023	5902	ENGENHARIA MECÂNICA	Bacharelado	570	UNIVERSIDADE FEDERAL DO RIO GRANDE DO NORTE	UFRN	Universidade	Pública Federal	12342	Educação Presencial	2408102	Natal	RN	82	60	54.4983	3.15119	44.7483	3.41805	3.35134	4
2023	21	ARQUITETURA E URBANISMO	Bacharelado	570	UNIVERSIDADE FEDERAL DO RIO GRANDE DO NORTE	UFRN	Universidade	Pública Federal	12343	Educação Presencial	2408102	Natal	RN	47	47	71.1	4.74466	74.2617	4.82333	4.80366	5
2023	6008	ENGENHARIA QUÍMICA	Bacharelado	570	UNIVERSIDADE FEDERAL DO RIO GRANDE DO NORTE	UFRN	Universidade	Pública Federal	12344	Educação Presencial	2408102	Natal	RN	54	47	58.7426	3.46457	31.5511	2.24743	2.55172	3
2023	12	MEDICINA	Bacharelado	570	UNIVERSIDADE FEDERAL DO RIO GRANDE DO NORTE	UFRN	Universidade	Pública Federal	12345	Educação Presencial	2408102	Natal	RN	100	100	72.861	3.99889	76.293	4.73817	4.55335	5
2023	36	FISIOTERAPIA	Bacharelado	570	UNIVERSIDADE FEDERAL DO RIO GRANDE DO NORTE	UFRN	Universidade	Pública Federal	12331	Educação Presencial	2408102	Natal	RN	70	70	60.8886	4.1753	76.0014	4.76533	4.61783	5
2023	91	TECNOLOGIA EM GESTÃO HOSPITALAR	Tecnológico	570	UNIVERSIDADE FEDERAL DO RIO GRANDE DO NORTE	UFRN	Universidade	Pública Federal	1109331	Educação Presencial	2408102	Natal	RN	68	62	60.6726	4.63363	52.8806	3.69215	3.92752	4
2023	5814	ENGENHARIA DE CONTROLE E AUTOMAÇÃO	Bacharelado	570	UNIVERSIDADE FEDERAL DO RIO GRANDE DO NORTE	UFRN	Universidade	Pública Federal	1159084	Educação Presencial	2408102	Natal	RN	39	32	55.9	3.25885	42.3	3.04739	3.10025	4
2023	6307	ENGENHARIA AMBIENTAL	Bacharelado	570	UNIVERSIDADE FEDERAL DO RIO GRANDE DO NORTE	UFRN	Universidade	Pública Federal	1159355	Educação Presencial	2408102	Natal	RN	62	53	58.4075	2.82613	58.866	3.19891	3.10572	4
2023	19	FARMÁCIA	Bacharelado	570	UNIVERSIDADE FEDERAL DO RIO GRANDE DO NORTE	UFRN	Universidade	Pública Federal	12328	Educação Presencial	2408102	Natal	RN	98	94	58.884	3.97453	59.4543	4.00521	3.99754	5
2023	6002	ENGENHARIA DE ALIMENTOS	Bacharelado	570	UNIVERSIDADE FEDERAL DO RIO GRANDE DO NORTE	UFRN	Universidade	Pública Federal	96878	Educação Presencial	2408102	Natal	RN	27	25	55.564	3.12783	44.328	2.40294	2.58416	3
2023	28	NUTRIÇÃO	Bacharelado	570	UNIVERSIDADE FEDERAL DO RIO GRANDE DO NORTE	UFRN	Universidade	Pública Federal	12329	Educação Presencial	2408102	Natal	RN	56	55	61.0345	4.4121	63.0509	4.4949	4.4742	5
2023	6411	ENGENHARIA DE COMPUTAÇÃO I	Bacharelado	570	UNIVERSIDADE FEDERAL DO RIO GRANDE DO NORTE	UFRN	Universidade	Pública Federal	18392	Educação Presencial	2408102	Natal	RN	98	70	56.4957	3.0278	43.3557	3.07857	3.06588	4
2023	5806	ENGENHARIA ELÉTRICA	Bacharelado	570	UNIVERSIDADE FEDERAL DO RIO GRANDE DO NORTE	UFRN	Universidade	Pública Federal	12340	Educação Presencial	2408102	Natal	RN	102	92	60.3543	3.91304	46.7033	4.02989	4.00068	5
2023	55	BIOMEDICINA	Bacharelado	570	UNIVERSIDADE FEDERAL DO RIO GRANDE DO NORTE	UFRN	Universidade	Pública Federal	60288	Educação Presencial	2408102	Natal	RN	83	79	60.3532	3.87592	64.4392	4.63212	4.44307	5
2023	27	FONOAUDIOLOGIA	Bacharelado	570	UNIVERSIDADE FEDERAL DO RIO GRANDE DO NORTE	UFRN	Universidade	Pública Federal	116764	Educação Presencial	2408102	Natal	RN	43	43	56.9884	3.68764	58.9093	4.66258	4.41885	5
2023	6208	ENGENHARIA DE PRODUÇÃO	Bacharelado	570	UNIVERSIDADE FEDERAL DO RIO GRANDE DO NORTE	UFRN	Universidade	Pública Federal	18853	Educação Presencial	2408102	Natal	RN	117	106	60.6443	3.75513	47.4585	4.07613	3.99588	5
2023	23	ENFERMAGEM	Bacharelado	71	UNIVERSIDADE DO ESTADO DO RIO GRANDE DO NORTE	UERN	Universidade	Pública Estadual	72429	Educação Presencial	2409407	Pau dos Ferros	RN	23	23	51.9043	3.01751	59.0087	3.12216	3.09599	4
2023	23	ENFERMAGEM	Bacharelado	11841	FACULDADE EVOLUÇÃO ALTO OESTE POTIGUAR	FACEP	Faculdade	Privada com fins lucrativos	1330866	Educação Presencial	2409407	Pau dos Ferros	RN	31	31	49.3387	2.69984	50.2774	2.1931	2.31979	3
2023	6411	ENGENHARIA DE COMPUTAÇÃO I	Bacharelado	589	UNIVERSIDADE FEDERAL RURAL DO SEMI-ÁRIDO	UFERSA	Universidade	Pública Federal	1282843	Educação Presencial	2409407	Pau dos Ferros	RN	7	7	55.2857	2.86566	35.1	2.05397	2.2569	3
2023	5710	ENGENHARIA CIVIL	Bacharelado	589	UNIVERSIDADE FEDERAL RURAL DO SEMI-ÁRIDO	UFERSA	Universidade	Pública Federal	1282844	Educação Presencial	2409407	Pau dos Ferros	RN	27	26	49.9038	2.55687	41.1308	2.62786	2.61011	3
2023	6307	ENGENHARIA AMBIENTAL	Bacharelado	589	UNIVERSIDADE FEDERAL RURAL DO SEMI-ÁRIDO	UFERSA	Universidade	Pública Federal	1321494	Educação Presencial	2409407	Pau dos Ferros	RN	3	3	57.9333	2.77393	63.2	3.67263	3.44796	4
2023	21	ARQUITETURA E URBANISMO	Bacharelado	589	UNIVERSIDADE FEDERAL RURAL DO SEMI-ÁRIDO	UFERSA	Universidade	Pública Federal	1321495	Educação Presencial	2409407	Pau dos Ferros	RN	49	47	59.5277	3.25263	60.117	3.05665	3.10564	4
2023	36	FISIOTERAPIA	Bacharelado	570	UNIVERSIDADE FEDERAL DO RIO GRANDE DO NORTE	UFRN	Universidade	Pública Federal	116752	Educação Presencial	2411205	Santa Cruz	RN	39	39	58.0103	3.78707	70.7564	4.16381	4.06962	5
2023	23	ENFERMAGEM	Bacharelado	570	UNIVERSIDADE FEDERAL DO RIO GRANDE DO NORTE	UFRN	Universidade	Pública Federal	108486	Educação Presencial	2411205	Santa Cruz	RN	40	40	53.305	3.19093	60.2425	3.25344	3.23781	4
2023	28	NUTRIÇÃO	Bacharelado	570	UNIVERSIDADE FEDERAL DO RIO GRANDE DO NORTE	UFRN	Universidade	Pública Federal	116754	Educação Presencial	2411205	Santa Cruz	RN	39	37	57.1784	3.87385	54.7027	3.34681	3.47857	4
2023	6	ODONTOLOGIA	Bacharelado	550	UNIVERSIDADE ESTADUAL DA PARAÍBA	UEPB	Universidade	Pública Estadual	1178921	Educação Presencial	2501005	Araruna	PB	62	62	58.1758	3.69076	56.579	3.2372	3.35059	4
2023	5710	ENGENHARIA CIVIL	Bacharelado	550	UNIVERSIDADE ESTADUAL DA PARAÍBA	UEPB	Universidade	Pública Estadual	1178920	Educação Presencial	2501005	Araruna	PB	23	23	52.513	2.88384	47.0652	3.24108	3.15177	4
2023	5	MEDICINA VETERINÁRIA	Bacharelado	579	UNIVERSIDADE FEDERAL DA PARAÍBA	UFPB	Universidade	Pública Federal	113709	Educação Presencial	2501104	Areia	PB	66	65	58.9738	3.83976	59.1723	3.96916	3.93681	4
2023	17	AGRONOMIA	Bacharelado	579	UNIVERSIDADE FEDERAL DA PARAÍBA	UFPB	Universidade	Pública Federal	13454	Educação Presencial	2501104	Areia	PB	43	39	53.5846	3.60084	55.1256	3.07882	3.20932	4
2023	51	ZOOTECNIA	Bacharelado	579	UNIVERSIDADE FEDERAL DA PARAÍBA	UFPB	Universidade	Pública Federal	13403	Educação Presencial	2501104	Areia	PB	19	18	51.5667	3.52834	58.5889	3.16789	3.258	4
2023	36	FISIOTERAPIA	Bacharelado	1075	CENTRO UNIVERSITÁRIO - UNIESP	UNIESP	Centro Universitário	Privada com fins lucrativos	1304746	Educação Presencial	2503209	Cabedelo	PB	74	65	46.5262	2.23807	56.5831	2.53834	2.46327	3
2023	95	TECNOLOGIA EM ESTÉTICA E COSMÉTICA	Tecnológico	3805	FACULDADE DE TECNOLOGIA DA PARAÍBA	FATECPB	Faculdade	Privada com fins lucrativos	108808	Educação Presencial	2503209	Cabedelo	PB	5	0						SC
2023	28	NUTRIÇÃO	Bacharelado	1075	CENTRO UNIVERSITÁRIO - UNIESP	UNIESP	Centro Universitário	Privada com fins lucrativos	1304599	Educação Presencial	2503209	Cabedelo	PB	88	65	48.4354	2.65349	51.2754	2.87547	2.81997	3
2023	95	TECNOLOGIA EM ESTÉTICA E COSMÉTICA	Tecnológico	1075	CENTRO UNIVERSITÁRIO - UNIESP	UNIESP	Centro Universitário	Privada com fins lucrativos	1516893	Educação Presencial	2503209	Cabedelo	PB	14	13	38.7769	2.01829	41.5231	2.18684	2.14471	3
2023	23	ENFERMAGEM	Bacharelado	1075	CENTRO UNIVERSITÁRIO - UNIESP	UNIESP	Centro Universitário	Privada com fins lucrativos	96446	Educação Presencial	2503209	Cabedelo	PB	77	67	38.9149	1.40922	45.5612	1.69127	1.62075	2
2023	21	ARQUITETURA E URBANISMO	Bacharelado	1075	CENTRO UNIVERSITÁRIO - UNIESP	UNIESP	Centro Universitário	Privada com fins lucrativos	1258071	Educação Presencial	2503209	Cabedelo	PB	58	49	53.9367	2.53178	54.0388	2.29747	2.35605	3
2023	5710	ENGENHARIA CIVIL	Bacharelado	1075	CENTRO UNIVERSITÁRIO - UNIESP	UNIESP	Centro Universitário	Privada com fins lucrativos	1258970	Educação Presencial	2503209	Cabedelo	PB	40	34	53.5353	3.01194	37.55	2.25784	2.44637	3
2023	6	ODONTOLOGIA	Bacharelado	1075	CENTRO UNIVERSITÁRIO - UNIESP	UNIESP	Centro Universitário	Privada com fins lucrativos	1280013	Educação Presencial	2503209	Cabedelo	PB	149	135	48.5681	2.51722	47.4074	1.98517	2.11818	3
2023	5710	ENGENHARIA CIVIL	Bacharelado	1166	INSTITUTO FEDERAL DE EDUCAÇÃO, CIÊNCIA E TECNOLOGIA DA PARAÍBA	IFPB	Instituto Federal de Educação, Ciência e Tecnologia	Pública Federal	1262856	Educação Presencial	2503704	Cajazeiras	PB	64	61	57.618	3.52356	40.3197	2.54404	2.78892	3
2023	27	FONOAUDIOLOGIA	Bacharelado	4533	FACULDADE SÃO FRANCISCO DA PARAÍBA	FASP	Faculdade	Privada com fins lucrativos	1453797	Educação Presencial	2503704	Cajazeiras	PB	10	10	45.67	2.10411	37.17	1.13575	1.37784	2
2023	23	ENFERMAGEM	Bacharelado	4533	FACULDADE SÃO FRANCISCO DA PARAÍBA	FASP	Faculdade	Privada com fins lucrativos	1193553	Educação Presencial	2503704	Cajazeiras	PB	35	35	39.94	1.53614	37.7057	0.8554	1.02558	2
2023	28	NUTRIÇÃO	Bacharelado	4533	FACULDADE SÃO FRANCISCO DA PARAÍBA	FASP	Faculdade	Privada com fins lucrativos	1321650	Educação Presencial	2503704	Cajazeiras	PB	22	21	44.419	2.09289	42.1524	1.62083	1.73884	2
2023	19	FARMÁCIA	Bacharelado	4533	FACULDADE SÃO FRANCISCO DA PARAÍBA	FASP	Faculdade	Privada com fins lucrativos	119783	Educação Presencial	2503704	Cajazeiras	PB	40	36	40.4917	1.46175	34.3722	1.00697	1.12066	2
2023	6	ODONTOLOGIA	Bacharelado	3192	FACULDADE SÃO FRANCISCO DE CAJAZEIRAS	FSF	Faculdade	Privada com fins lucrativos	1322862	Educação Presencial	2503704	Cajazeiras	PB	22	21	38.8524	1.33047	48.5286	2.13822	1.93628	2
2023	12	MEDICINA	Bacharelado	2564	UNIVERSIDADE FEDERAL DE CAMPINA GRANDE	UFCG	Universidade	Pública Federal	1101742	Educação Presencial	2503704	Cajazeiras	PB	34	34	71.6618	3.77393	66.5647	3.01596	3.20546	4
2023	23	ENFERMAGEM	Bacharelado	2564	UNIVERSIDADE FEDERAL DE CAMPINA GRANDE	UFCG	Universidade	Pública Federal	79572	Educação Presencial	2503704	Cajazeiras	PB	43	41	61.9146	4.25694	60.5195	3.28292	3.52642	4
2023	12	MEDICINA	Bacharelado	2158	Centro Universitário Santa Maria	Unifsm	Centro Universitário	Privada com fins lucrativos	1104264	Educação Presencial	2503704	Cajazeiras	PB	89	87	63.4241	2.22868	61.9011	2.19037	2.19995	3
2023	36	FISIOTERAPIA	Bacharelado	2158	Centro Universitário Santa Maria	Unifsm	Centro Universitário	Privada com fins lucrativos	81351	Educação Presencial	2503704	Cajazeiras	PB	30	28	46.9536	2.29572	61.55	3.10797	2.90491	3
2023	21	ARQUITETURA E URBANISMO	Bacharelado	2158	Centro Universitário Santa Maria	Unifsm	Centro Universitário	Privada com fins lucrativos	1199184	Educação Presencial	2503704	Cajazeiras	PB	30	29	53.7034	2.50171	55.3241	2.45801	2.46893	3
2023	5710	ENGENHARIA CIVIL	Bacharelado	2158	Centro Universitário Santa Maria	Unifsm	Centro Universitário	Privada com fins lucrativos	1203337	Educação Presencial	2503704	Cajazeiras	PB	25	24	45.4208	1.99509	35.95	2.09251	2.06815	3
2023	28	NUTRIÇÃO	Bacharelado	2158	Centro Universitário Santa Maria	Unifsm	Centro Universitário	Privada com fins lucrativos	1258755	Educação Presencial	2503704	Cajazeiras	PB	40	39	48.6564	2.68434	46.441	2.21062	2.32905	3
2023	19	FARMÁCIA	Bacharelado	2158	Centro Universitário Santa Maria	Unifsm	Centro Universitário	Privada com fins lucrativos	105916	Educação Presencial	2503704	Cajazeiras	PB	66	64	50.9719	2.89357	43.9328	2.14982	2.33575	3
2023	6	ODONTOLOGIA	Bacharelado	2158	Centro Universitário Santa Maria	Unifsm	Centro Universitário	Privada com fins lucrativos	1283827	Educação Presencial	2503704	Cajazeiras	PB	40	38	55.1368	3.31956	54.2789	2.92321	3.0223	4
2023	55	BIOMEDICINA	Bacharelado	2158	Centro Universitário Santa Maria	Unifsm	Centro Universitário	Privada com fins lucrativos	108706	Educação Presencial	2503704	Cajazeiras	PB	27	27	47.4444	2.15379	40.7185	2.13765	2.14169	3
2023	23	ENFERMAGEM	Bacharelado	2158	Centro Universitário Santa Maria	Unifsm	Centro Universitário	Privada com fins lucrativos	54975	Educação Presencial	2503704	Cajazeiras	PB	73	70	48.0171	2.53621	47.9571	1.94621	2.09371	3
2023	6	ODONTOLOGIA	Bacharelado	550	UNIVERSIDADE ESTADUAL DA PARAÍBA	UEPB	Universidade	Pública Estadual	11595	Educação Presencial	2504009	Campina Grande	PB	46	45	65.3133	4.56258	57.3533	3.3429	3.64782	4
2023	6	ODONTOLOGIA	Bacharelado	21494	FACULDADES INTEGRADAS DE PATOS	FIP	Faculdade	Privada com fins lucrativos	1395901	Educação Presencial	2504009	Campina Grande	PB	47	47	52.7085	3.02295	50.2234	2.36958	2.53292	3
2023	19	FARMÁCIA	Bacharelado	18978	Faculdade Rebouças de Campina Grande	FRCG	Faculdade	Privada com fins lucrativos	1287302	Educação Presencial	2504009	Campina Grande	PB	28	27	49.063	2.63277	41.6111	1.87229	2.06241	3
2023	6	ODONTOLOGIA	Bacharelado	18978	Faculdade Rebouças de Campina Grande	FRCG	Faculdade	Privada com fins lucrativos	1383143	Educação Presencial	2504009	Campina Grande	PB	41	38	43.3658	1.88177	42.1395	1.26604	1.41997	2
2023	5	MEDICINA VETERINÁRIA	Bacharelado	18978	Faculdade Rebouças de Campina Grande	FRCG	Faculdade	Privada com fins lucrativos	1383209	Educação Presencial	2504009	Campina Grande	PB	72	72	44.4583	1.91024	42.1208	1.60539	1.68161	2
2023	5710	ENGENHARIA CIVIL	Bacharelado	3879	Centro Universitário Maurício de Nassau de Campina Grande	UNINASSAU CPV	Centro Universitário	Privada com fins lucrativos	1163320	Educação Presencial	2504009	Campina Grande	PB	64	25	41.492	1.50276	28.82	1.35574	1.39249	2
2023	19	FARMÁCIA	Bacharelado	3879	Centro Universitário Maurício de Nassau de Campina Grande	UNINASSAU CPV	Centro Universitário	Privada com fins lucrativos	1168078	Educação Presencial	2504009	Campina Grande	PB	83	58	43.8414	1.91939	39.7707	1.65229	1.71906	2
2023	95	TECNOLOGIA EM ESTÉTICA E COSMÉTICA	Tecnológico	3879	Centro Universitário Maurício de Nassau de Campina Grande	UNINASSAU CPV	Centro Universitário	Privada com fins lucrativos	1280664	Educação Presencial	2504009	Campina Grande	PB	1	0						SC
2023	21	ARQUITETURA E URBANISMO	Bacharelado	3879	Centro Universitário Maurício de Nassau de Campina Grande	UNINASSAU CPV	Centro Universitário	Privada com fins lucrativos	1280889	Educação Presencial	2504009	Campina Grande	PB	25	20	48.58	1.84113	49.38	1.71558	1.74697	2
2023	55	BIOMEDICINA	Bacharelado	3879	Centro Universitário Maurício de Nassau de Campina Grande	UNINASSAU CPV	Centro Universitário	Privada com fins lucrativos	108424	Educação Presencial	2504009	Campina Grande	PB	31	23	49.3783	2.41178	44.4304	2.528	2.49894	3
2023	28	NUTRIÇÃO	Bacharelado	3879	Centro Universitário Maurício de Nassau de Campina Grande	UNINASSAU CPV	Centro Universitário	Privada com fins lucrativos	109586	Educação Presencial	2504009	Campina Grande	PB	69	34	43.7235	1.99581	43.8	1.84742	1.88451	2
2023	23	ENFERMAGEM	Bacharelado	3879	Centro Universitário Maurício de Nassau de Campina Grande	UNINASSAU CPV	Centro Universitário	Privada com fins lucrativos	109881	Educação Presencial	2504009	Campina Grande	PB	62	42	43.2119	1.94125	48.6976	2.025	2.00406	3
2023	6	ODONTOLOGIA	Bacharelado	3879	Centro Universitário Maurício de Nassau de Campina Grande	UNINASSAU CPV	Centro Universitário	Privada com fins lucrativos	1332401	Educação Presencial	2504009	Campina Grande	PB	67	64	51.1156	2.82838	44.1688	1.54306	1.86439	2
2023	5	MEDICINA VETERINÁRIA	Bacharelado	3879	Centro Universitário Maurício de Nassau de Campina Grande	UNINASSAU CPV	Centro Universitário	Privada com fins lucrativos	1350516	Educação Presencial	2504009	Campina Grande	PB	22	16	48.2188	2.41011	45.3	2.04611	2.13711	3
2023	36	FISIOTERAPIA	Bacharelado	3879	Centro Universitário Maurício de Nassau de Campina Grande	UNINASSAU CPV	Centro Universitário	Privada com fins lucrativos	120641	Educação Presencial	2504009	Campina Grande	PB	67	34	45.0059	2.03302	52.7118	2.09435	2.07902	3
2023	5710	ENGENHARIA CIVIL	Bacharelado	2564	UNIVERSIDADE FEDERAL DE CAMPINA GRANDE	UFCG	Universidade	Pública Federal	13439	Educação Presencial	2504009	Campina Grande	PB	68	67	60.2507	3.85348	54.6179	4.02153	3.97952	5
2023	21	ARQUITETURA E URBANISMO	Bacharelado	2564	UNIVERSIDADE FEDERAL DE CAMPINA GRANDE	UFCG	Universidade	Pública Federal	1129147	Educação Presencial	2504009	Campina Grande	PB	29	27	66.3444	4.13152	69.4704	4.22489	4.20155	5
2023	23	ENFERMAGEM	Bacharelado	2564	UNIVERSIDADE FEDERAL DE CAMPINA GRANDE	UFCG	Universidade	Pública Federal	1134328	Educação Presencial	2504009	Campina Grande	PB	26	26	60.9	4.13131	65.0269	3.76253	3.85473	4
2023	6208	ENGENHARIA DE PRODUÇÃO	Bacharelado	2564	UNIVERSIDADE FEDERAL DE CAMPINA GRANDE	UFCG	Universidade	Pública Federal	79570	Educação Presencial	2504009	Campina Grande	PB	9	0						SC
2023	5806	ENGENHARIA ELÉTRICA	Bacharelado	2564	UNIVERSIDADE FEDERAL DE CAMPINA GRANDE	UFCG	Universidade	Pública Federal	13438	Educação Presencial	2504009	Campina Grande	PB	113	100	55.366	3.24121	42.396	3.39647	3.35766	4
2023	6008	ENGENHARIA QUÍMICA	Bacharelado	2564	UNIVERSIDADE FEDERAL DE CAMPINA GRANDE	UFCG	Universidade	Pública Federal	13441	Educação Presencial	2504009	Campina Grande	PB	50	46	53.0109	2.62228	34.3283	2.63996	2.63554	3
2023	5902	ENGENHARIA MECÂNICA	Bacharelado	2564	UNIVERSIDADE FEDERAL DE CAMPINA GRANDE	UFCG	Universidade	Pública Federal	13442	Educação Presencial	2504009	Campina Grande	PB	62	55	59.7055	3.79809	45.1564	3.47351	3.55466	4
2023	12	MEDICINA	Bacharelado	2564	UNIVERSIDADE FEDERAL DE CAMPINA GRANDE	UFCG	Universidade	Pública Federal	13453	Educação Presencial	2504009	Campina Grande	PB	83	82	73.2512	4.07209	71.839	3.94968	3.98028	5
2023	6002	ENGENHARIA DE ALIMENTOS	Bacharelado	2564	UNIVERSIDADE FEDERAL DE CAMPINA GRANDE	UFCG	Universidade	Pública Federal	118550	Educação Presencial	2504009	Campina Grande	PB	18	17	55.4706	3.10911	39.2353	1.44897	1.86401	2
2023	6	ODONTOLOGIA	Bacharelado	1334	CENTRO UNIVERSITÁRIO FACISA	UNIFACISA	Centro Universitário	Privada com fins lucrativos	1349659	Educação Presencial	2504009	Campina Grande	PB	69	69	49.3812	2.61652	48.7942	2.17448	2.28499	3
2023	23	ENFERMAGEM	Bacharelado	1334	CENTRO UNIVERSITÁRIO FACISA	UNIFACISA	Centro Universitário	Privada com fins lucrativos	80865	Educação Presencial	2504009	Campina Grande	PB	78	78	48.7077	2.62171	52.9615	2.47871	2.51446	3
2023	36	FISIOTERAPIA	Bacharelado	1334	CENTRO UNIVERSITÁRIO FACISA	UNIFACISA	Centro Universitário	Privada com fins lucrativos	80871	Educação Presencial	2504009	Campina Grande	PB	54	54	49.0611	2.57999	60.213	2.95463	2.86097	3
2023	12	MEDICINA	Bacharelado	1334	CENTRO UNIVERSITÁRIO FACISA	UNIFACISA	Centro Universitário	Privada com fins lucrativos	90483	Educação Presencial	2504009	Campina Grande	PB	268	260	61.8623	1.93571	62.5842	2.3113	2.2174	3
2023	5710	ENGENHARIA CIVIL	Bacharelado	1334	CENTRO UNIVERSITÁRIO FACISA	UNIFACISA	Centro Universitário	Privada com fins lucrativos	1258515	Educação Presencial	2504009	Campina Grande	PB	39	31	50.2355	2.59843	36.4419	2.14334	2.25711	3
2023	28	NUTRIÇÃO	Bacharelado	1334	CENTRO UNIVERSITÁRIO FACISA	UNIFACISA	Centro Universitário	Privada com fins lucrativos	1261053	Educação Presencial	2504009	Campina Grande	PB	43	41	49.6073	2.81707	50.8951	2.82317	2.82165	3
2023	19	FARMÁCIA	Bacharelado	1334	CENTRO UNIVERSITÁRIO FACISA	UNIFACISA	Centro Universitário	Privada com fins lucrativos	1322434	Educação Presencial	2504009	Campina Grande	PB	48	48	51.475	2.9623	48.2417	2.66489	2.73924	3
2023	21	ARQUITETURA E URBANISMO	Bacharelado	1334	CENTRO UNIVERSITÁRIO FACISA	UNIFACISA	Centro Universitário	Privada com fins lucrativos	65205	Educação Presencial	2504009	Campina Grande	PB	68	60	53.715	2.5032	53.365	2.21331	2.28578	3
2023	6411	ENGENHARIA DE COMPUTAÇÃO I	Bacharelado	1166	INSTITUTO FEDERAL DE EDUCAÇÃO, CIÊNCIA E TECNOLOGIA DA PARAÍBA	IFPB	Instituto Federal de Educação, Ciência e Tecnologia	Pública Federal	1342196	Educação Presencial	2504009	Campina Grande	PB	48	47	52.8255	2.536	41.0511	2.79255	2.72841	3
2023	6307	ENGENHARIA AMBIENTAL	Bacharelado	550	UNIVERSIDADE ESTADUAL DA PARAÍBA	UEPB	Universidade	Pública Estadual	82602	Educação Presencial	2504009	Campina Grande	PB	29	23	54.9913	2.45008	48.113	2.02356	2.13019	3
2023	36	FISIOTERAPIA	Bacharelado	550	UNIVERSIDADE ESTADUAL DA PARAÍBA	UEPB	Universidade	Pública Estadual	11608	Educação Presencial	2504009	Campina Grande	PB	94	62	57.1161	3.66647	61.9177	3.15014	3.27922	4
2023	23	ENFERMAGEM	Bacharelado	550	UNIVERSIDADE ESTADUAL DA PARAÍBA	UEPB	Universidade	Pública Estadual	311610	Educação Presencial	2504009	Campina Grande	PB	53	53	55.3283	3.44145	60.7283	3.30513	3.33921	4
2023	19	FARMÁCIA	Bacharelado	550	UNIVERSIDADE ESTADUAL DA PARAÍBA	UEPB	Universidade	Pública Estadual	11607	Educação Presencial	2504009	Campina Grande	PB	46	45	58.7444	3.95546	55.2822	3.5065	3.61874	4
2023	17	AGRONOMIA	Bacharelado	550	UNIVERSIDADE ESTADUAL DA PARAÍBA	UEPB	Universidade	Pública Estadual	1488214	Educação Presencial	2504306	Catolé do Rocha	PB	41	40	44.48	2.20959	42.8625	1.47331	1.65738	2
2023	28	NUTRIÇÃO	Bacharelado	2564	UNIVERSIDADE FEDERAL DE CAMPINA GRANDE	UFCG	Universidade	Pública Federal	118910	Educação Presencial	2505105	Cuité	PB	61	58	53.8931	3.41529	52.7379	3.07661	3.16128	4
2023	23	ENFERMAGEM	Bacharelado	2564	UNIVERSIDADE FEDERAL DE CAMPINA GRANDE	UFCG	Universidade	Pública Federal	107492	Educação Presencial	2505105	Cuité	PB	47	46	57.3957	3.69742	64.9261	3.7518	3.7382	4
2023	19	FARMÁCIA	Bacharelado	2564	UNIVERSIDADE FEDERAL DE CAMPINA GRANDE	UFCG	Universidade	Pública Federal	107495	Educação Presencial	2505105	Cuité	PB	77	73	53.7781	3.27695	54.5164	3.41496	3.38046	4
2023	23	ENFERMAGEM	Bacharelado	20322	Escola de Ensino Superior do Agreste Paraibano	EESAP	Faculdade	Privada com fins lucrativos	1325744	Educação Presencial	2506301	Guarabira	PB	43	36	38.8139	1.39671	43.525	1.4746	1.45513	2
2023	28	NUTRIÇÃO	Bacharelado	20322	Escola de Ensino Superior do Agreste Paraibano	EESAP	Faculdade	Privada com fins lucrativos	1405890	Educação Presencial	2506301	Guarabira	PB	17	17	48.9176	2.72081	46.2471	2.18395	2.31816	3
2023	19	FARMÁCIA	Bacharelado	20322	Escola de Ensino Superior do Agreste Paraibano	EESAP	Faculdade	Privada com fins lucrativos	1405891	Educação Presencial	2506301	Guarabira	PB	32	32	37.7281	1.0842	35.8531	1.18399	1.15904	2
2023	23	ENFERMAGEM	Bacharelado	339	FACUDADE UNINEVES		Faculdade	Privada com fins lucrativos	7571	Educação Presencial	2507507	João Pessoa	PB	26	23	48.9	2.64552	48.613	2.016	2.17338	3
2023	28	NUTRIÇÃO	Bacharelado	17115	FACULDADE TRÊS MARIAS	FTM	Faculdade	Privada com fins lucrativos	1406533	Educação Presencial	2507507	João Pessoa	PB	5	3	43.7667	2.00183	53.4	3.16766	2.8762	3
2023	5710	ENGENHARIA CIVIL	Bacharelado	17115	FACULDADE TRÊS MARIAS	FTM	Faculdade	Privada com fins lucrativos	1350094	Educação Presencial	2507507	João Pessoa	PB	8	8	41.4375	1.49593	31.775	1.66109	1.6198	2
2023	28	NUTRIÇÃO	Bacharelado	3817	Centro Universitário Maurício de Nassau de João Pessoa		Centro Universitário	Privada sem fins lucrativos	1106330	Educação Presencial	2507507	João Pessoa	PB	44	23	45.1957	2.20129	47.2826	2.32636	2.29509	3
2023	5710	ENGENHARIA CIVIL	Bacharelado	3817	Centro Universitário Maurício de Nassau de João Pessoa		Centro Universitário	Privada sem fins lucrativos	1164547	Educação Presencial	2507507	João Pessoa	PB	51	32	44.6875	1.9032	34.0031	1.89133	1.8943	2
2023	5806	ENGENHARIA ELÉTRICA	Bacharelado	3817	Centro Universitário Maurício de Nassau de João Pessoa		Centro Universitário	Privada sem fins lucrativos	1164549	Educação Presencial	2507507	João Pessoa	PB	1	0						SC
2023	5902	ENGENHARIA MECÂNICA	Bacharelado	3817	Centro Universitário Maurício de Nassau de João Pessoa		Centro Universitário	Privada sem fins lucrativos	1164551	Educação Presencial	2507507	João Pessoa	PB	1	0						SC
2023	6008	ENGENHARIA QUÍMICA	Bacharelado	3817	Centro Universitário Maurício de Nassau de João Pessoa		Centro Universitário	Privada sem fins lucrativos	1164553	Educação Presencial	2507507	João Pessoa	PB	1	0						SC
2023	55	BIOMEDICINA	Bacharelado	3817	Centro Universitário Maurício de Nassau de João Pessoa		Centro Universitário	Privada sem fins lucrativos	1258119	Educação Presencial	2507507	João Pessoa	PB	28	21	49.1429	2.38038	38.5048	1.90485	2.02373	3
2023	19	FARMÁCIA	Bacharelado	3817	Centro Universitário Maurício de Nassau de João Pessoa		Centro Universitário	Privada sem fins lucrativos	1258346	Educação Presencial	2507507	João Pessoa	PB	72	65	38.9231	1.24745	37.0492	1.32697	1.30709	2
2023	95	TECNOLOGIA EM ESTÉTICA E COSMÉTICA	Tecnológico	3817	Centro Universitário Maurício de Nassau de João Pessoa		Centro Universitário	Privada sem fins lucrativos	1280238	Educação Presencial	2507507	João Pessoa	PB	44	22	44.3727	2.76572	46.3727	2.80119	2.79232	3
2023	6	ODONTOLOGIA	Bacharelado	3817	Centro Universitário Maurício de Nassau de João Pessoa		Centro Universitário	Privada sem fins lucrativos	1280996	Educação Presencial	2507507	João Pessoa	PB	47	37	45.4838	2.14047	44.5108	1.58975	1.72743	2
2023	5	MEDICINA VETERINÁRIA	Bacharelado	3817	Centro Universitário Maurício de Nassau de João Pessoa		Centro Universitário	Privada sem fins lucrativos	1351373	Educação Presencial	2507507	João Pessoa	PB	19	17	52.0529	2.91978	52.2176	3.00507	2.98374	4
2023	23	ENFERMAGEM	Bacharelado	3817	Centro Universitário Maurício de Nassau de João Pessoa		Centro Universitário	Privada sem fins lucrativos	1047524	Educação Presencial	2507507	João Pessoa	PB	51	33	42.9485	1.90863	46.3394	1.77407	1.80771	2
2023	36	FISIOTERAPIA	Bacharelado	3817	Centro Universitário Maurício de Nassau de João Pessoa		Centro Universitário	Privada sem fins lucrativos	1047526	Educação Presencial	2507507	João Pessoa	PB	44	21	46.1143	2.18252	52.2143	2.0373	2.0736	3
2023	23	ENFERMAGEM	Bacharelado	3590	FACULDADE DE ENFERMAGEM SÃO VICENTE DE PAULA	FESVIP	Faculdade	Privada com fins lucrativos	91354	Educação Presencial	2507507	João Pessoa	PB	25	25	39.596	1.49355	41.356	1.24381	1.30624	2
2023	5710	ENGENHARIA CIVIL	Bacharelado	3099	FACULDADE INTERNACIONAL DA PARAÍBA	FPB	Faculdade	Privada com fins lucrativos	1172797	Educação Presencial	2507507	João Pessoa	PB	9	8	48.5	2.38095	28.2375	1.29555	1.5669	2
2023	28	NUTRIÇÃO	Bacharelado	3099	FACULDADE INTERNACIONAL DA PARAÍBA	FPB	Faculdade	Privada com fins lucrativos	91025	Educação Presencial	2507507	João Pessoa	PB	51	37	45.3054	2.21661	40.5351	1.39842	1.60296	2
2023	23	ENFERMAGEM	Bacharelado	3099	FACULDADE INTERNACIONAL DA PARAÍBA	FPB	Faculdade	Privada com fins lucrativos	91027	Educação Presencial	2507507	João Pessoa	PB	109	71	41.3859	1.71516	41.6831	1.27862	1.38775	2
2023	21	ARQUITETURA E URBANISMO	Bacharelado	3099	FACULDADE INTERNACIONAL DA PARAÍBA	FPB	Faculdade	Privada com fins lucrativos	1193056	Educação Presencial	2507507	João Pessoa	PB	19	14	57.2286	2.9562	52.4929	2.10438	2.31734	3
2023	36	FISIOTERAPIA	Bacharelado	3099	FACULDADE INTERNACIONAL DA PARAÍBA	FPB	Faculdade	Privada com fins lucrativos	1193361	Educação Presencial	2507507	João Pessoa	PB	68	63	47.5619	2.37778	49.2635	1.69889	1.86861	2
2023	6208	ENGENHARIA DE PRODUÇÃO	Bacharelado	3099	FACULDADE INTERNACIONAL DA PARAÍBA	FPB	Faculdade	Privada com fins lucrativos	1258062	Educação Presencial	2507507	João Pessoa	PB	16	15	39.44	0.992705	29	1.84518	1.63206	2
2023	55	BIOMEDICINA	Bacharelado	3099	FACULDADE INTERNACIONAL DA PARAÍBA	FPB	Faculdade	Privada com fins lucrativos	1300341	Educação Presencial	2507507	João Pessoa	PB	39	28	42.7857	1.53228	33.7429	1.40409	1.43614	2
2023	5806	ENGENHARIA ELÉTRICA	Bacharelado	3099	FACULDADE INTERNACIONAL DA PARAÍBA	FPB	Faculdade	Privada com fins lucrativos	1300343	Educação Presencial	2507507	João Pessoa	PB	25	23	47.9957	2.24857	32.4826	1.93862	2.01611	3
2023	5902	ENGENHARIA MECÂNICA	Bacharelado	3099	FACULDADE INTERNACIONAL DA PARAÍBA	FPB	Faculdade	Privada com fins lucrativos	1300344	Educação Presencial	2507507	João Pessoa	PB	9	7	49.6857	2.5533	30.4	1.46789	1.73924	2
2023	95	TECNOLOGIA EM ESTÉTICA E COSMÉTICA	Tecnológico	3099	FACULDADE INTERNACIONAL DA PARAÍBA	FPB	Faculdade	Privada com fins lucrativos	1322421	Educação Presencial	2507507	João Pessoa	PB	21	15	46.4867	3.04809	39.2867	1.90354	2.18968	3
2023	12	MEDICINA	Bacharelado	2082	FACULDADE DE CIÊNCIAS MÉDICAS DA PARAÍBA	FCM-PB	Faculdade	Privada com fins lucrativos	72667	Educação Presencial	2507507	João Pessoa	PB	158	157	62.2994	2.01769	59.4943	1.76428	1.82763	2
2023	12	MEDICINA	Bacharelado	1995	FACULDADE DE MEDICINA NOVA ESPERANÇA	FAMENE	Faculdade	Privada com fins lucrativos	72681	Educação Presencial	2507507	João Pessoa	PB	208	206	60.2888	1.64055	56.7214	1.27339	1.36518	2
2023	23	ENFERMAGEM	Bacharelado	1753	FACULDADE DE ENFERMAGEM NOVA ESPERANÇA	FACENE	Faculdade	Privada com fins lucrativos	48022	Educação Presencial	2507507	João Pessoa	PB	32	29	50.6655	2.86412	47.431	1.89023	2.1337	3
2023	6	ODONTOLOGIA	Bacharelado	1753	FACULDADE DE ENFERMAGEM NOVA ESPERANÇA	FACENE	Faculdade	Privada com fins lucrativos	1299341	Educação Presencial	2507507	João Pessoa	PB	46	44	51.4705	2.87172	45.6364	1.7434	2.02548	3
2023	19	FARMÁCIA	Bacharelado	1753	FACULDADE DE ENFERMAGEM NOVA ESPERANÇA	FACENE	Faculdade	Privada com fins lucrativos	1323552	Educação Presencial	2507507	João Pessoa	PB	26	26	49.7	2.7198	43.0269	2.04153	2.2111	3
2023	5	MEDICINA VETERINÁRIA	Bacharelado	1753	FACULDADE DE ENFERMAGEM NOVA ESPERANÇA	FACENE	Faculdade	Privada com fins lucrativos	1331141	Educação Presencial	2507507	João Pessoa	PB	44	44	52.0682	2.92181	47.1841	2.30729	2.46092	3
2023	17	AGRONOMIA	Bacharelado	1753	FACULDADE DE ENFERMAGEM NOVA ESPERANÇA	FACENE	Faculdade	Privada com fins lucrativos	1349468	Educação Presencial	2507507	João Pessoa	PB	18	18	49.5333	2.98177	57.2056	3.35112	3.25878	4
2023	36	FISIOTERAPIA	Bacharelado	1753	FACULDADE DE ENFERMAGEM NOVA ESPERANÇA	FACENE	Faculdade	Privada com fins lucrativos	1353861	Educação Presencial	2507507	João Pessoa	PB	15	14	59.7571	4.02269	59.3143	2.85156	3.14435	4
2023	19	FARMÁCIA	Bacharelado	1462	INSTITUTO PARAIBANO DE ENSINO RENOVADO	INPER	Faculdade	Privada com fins lucrativos	1283849	Educação Presencial	2507507	João Pessoa	PB	16	15	36.4333	0.907301	32.88	0.828589	0.848267	1
2023	5710	ENGENHARIA CIVIL	Bacharelado	1166	INSTITUTO FEDERAL DE EDUCAÇÃO, CIÊNCIA E TECNOLOGIA DA PARAÍBA	IFPB	Instituto Federal de Educação, Ciência e Tecnologia	Pública Federal	1457168	Educação Presencial	2507507	João Pessoa	PB	16	16	55.925	3.3114	54.6938	4.02937	3.84988	4
2023	5902	ENGENHARIA MECÂNICA	Bacharelado	1166	INSTITUTO FEDERAL DE EDUCAÇÃO, CIÊNCIA E TECNOLOGIA DA PARAÍBA	IFPB	Instituto Federal de Educação, Ciência e Tecnologia	Pública Federal	1457171	Educação Presencial	2507507	João Pessoa	PB	5	4	63.2	4.23223	44.5	3.3843	3.59628	4
2023	5806	ENGENHARIA ELÉTRICA	Bacharelado	1166	INSTITUTO FEDERAL DE EDUCAÇÃO, CIÊNCIA E TECNOLOGIA DA PARAÍBA	IFPB	Instituto Federal de Educação, Ciência e Tecnologia	Pública Federal	103481	Educação Presencial	2507507	João Pessoa	PB	76	66	55.9742	3.32313	39.7136	3.00201	3.08229	4
2023	92	TECNOLOGIA EM GESTÃO AMBIENTAL	Tecnológico	1166	INSTITUTO FEDERAL DE EDUCAÇÃO, CIÊNCIA E TECNOLOGIA DA PARAÍBA	IFPB	Instituto Federal de Educação, Ciência e Tecnologia	Pública Federal	123002	Educação Presencial	2507507	João Pessoa	PB	34	31	50.1871	2.83367	48.8387	2.95107	2.92172	3
2023	6	ODONTOLOGIA	Bacharelado	579	UNIVERSIDADE FEDERAL DA PARAÍBA	UFPB	Universidade	Pública Federal	13426	Educação Presencial	2507507	João Pessoa	PB	42	42	63.2595	4.31172	60.4119	3.76043	3.89825	4
2023	55	BIOMEDICINA	Bacharelado	579	UNIVERSIDADE FEDERAL DA PARAÍBA	UFPB	Universidade	Pública Federal	1399139	Educação Presencial	2507507	João Pessoa	PB	18	18	65.9278	4.61962	71.7667	5	4.9049	5
2023	6208	ENGENHARIA DE PRODUÇÃO	Bacharelado	579	UNIVERSIDADE FEDERAL DA PARAÍBA	UFPB	Universidade	Pública Federal	19563	Educação Presencial	2507507	João Pessoa	PB	41	33	50.9242	2.48883	36.2364	2.71979	2.66205	3
2023	21	ARQUITETURA E URBANISMO	Bacharelado	579	UNIVERSIDADE FEDERAL DA PARAÍBA	UFPB	Universidade	Pública Federal	13427	Educação Presencial	2507507	João Pessoa	PB	79	70	66.1571	4.10737	72.8414	4.64594	4.5113	5
2023	27	FONOAUDIOLOGIA	Bacharelado	579	UNIVERSIDADE FEDERAL DA PARAÍBA	UFPB	Universidade	Pública Federal	122918	Educação Presencial	2507507	João Pessoa	PB	45	43	53.6047	3.21423	51.7186	3.49602	3.42557	4
2023	6411	ENGENHARIA DE COMPUTAÇÃO I	Bacharelado	579	UNIVERSIDADE FEDERAL DA PARAÍBA	UFPB	Universidade	Pública Federal	1127164	Educação Presencial	2507507	João Pessoa	PB	71	60	54.6833	2.78494	44.0667	3.1668	3.07134	4
2023	36	FISIOTERAPIA	Bacharelado	579	UNIVERSIDADE FEDERAL DA PARAÍBA	UFPB	Universidade	Pública Federal	13422	Educação Presencial	2507507	João Pessoa	PB	40	37	63.4757	4.52426	72.6054	4.37586	4.41296	5
2023	28	NUTRIÇÃO	Bacharelado	579	UNIVERSIDADE FEDERAL DA PARAÍBA	UFPB	Universidade	Pública Federal	13425	Educação Presencial	2507507	João Pessoa	PB	65	60	60.0233	4.27095	55.16	3.4097	3.62501	4
2023	6208	ENGENHARIA DE PRODUÇÃO	Bacharelado	579	UNIVERSIDADE FEDERAL DA PARAÍBA	UFPB	Universidade	Pública Federal	122934	Educação Presencial	2507507	João Pessoa	PB	55	45	58.1111	3.42511	46.6222	3.97506	3.83757	4
2023	23	ENFERMAGEM	Bacharelado	579	UNIVERSIDADE FEDERAL DA PARAÍBA	UFPB	Universidade	Pública Federal	44258	Educação Presencial	2507507	João Pessoa	PB	50	46	62.7587	4.36145	70.3522	4.32917	4.33724	5
2023	5902	ENGENHARIA MECÂNICA	Bacharelado	579	UNIVERSIDADE FEDERAL DA PARAÍBA	UFPB	Universidade	Pública Federal	13430	Educação Presencial	2507507	João Pessoa	PB	92	86	54.9233	3.20398	42.7802	3.15056	3.16391	4
2023	19	FARMÁCIA	Bacharelado	579	UNIVERSIDADE FEDERAL DA PARAÍBA	UFPB	Universidade	Pública Federal	13421	Educação Presencial	2507507	João Pessoa	PB	41	36	59.2361	4.02263	64.2333	4.57649	4.43803	5
2023	12	MEDICINA	Bacharelado	579	UNIVERSIDADE FEDERAL DA PARAÍBA	UFPB	Universidade	Pública Federal	13424	Educação Presencial	2507507	João Pessoa	PB	53	51	67.6725	3.02562	72.3804	4.04552	3.79054	4
2023	6008	ENGENHARIA QUÍMICA	Bacharelado	579	UNIVERSIDADE FEDERAL DA PARAÍBA	UFPB	Universidade	Pública Federal	113604	Educação Presencial	2507507	João Pessoa	PB	67	61	57.6131	3.2986	32.323	2.35653	2.59205	3
2023	5806	ENGENHARIA ELÉTRICA	Bacharelado	579	UNIVERSIDADE FEDERAL DA PARAÍBA	UFPB	Universidade	Pública Federal	113609	Educação Presencial	2507507	João Pessoa	PB	50	49	57.7776	3.566	48.9408	4.35894	4.16071	5
2023	6307	ENGENHARIA AMBIENTAL	Bacharelado	579	UNIVERSIDADE FEDERAL DA PARAÍBA	UFPB	Universidade	Pública Federal	113615	Educação Presencial	2507507	João Pessoa	PB	53	45	62.0822	3.23063	61.1822	3.45208	3.39672	4
2023	6002	ENGENHARIA DE ALIMENTOS	Bacharelado	579	UNIVERSIDADE FEDERAL DA PARAÍBA	UFPB	Universidade	Pública Federal	13428	Educação Presencial	2507507	João Pessoa	PB	10	10	43.48	0.707136	37	1.03026	0.949479	2
2023	5710	ENGENHARIA CIVIL	Bacharelado	579	UNIVERSIDADE FEDERAL DA PARAÍBA	UFPB	Universidade	Pública Federal	13429	Educação Presencial	2507507	João Pessoa	PB	66	64	64.0625	4.33114	62.0031	4.78467	4.67129	5
2023	23	ENFERMAGEM	Bacharelado	352	CENTRO UNIVERSITÁRIO DE JOÃO PESSOA	UNIPÊ	Centro Universitário	Privada com fins lucrativos	97323	Educação Presencial	2507507	João Pessoa	PB	118	113	45.4389	2.21699	52.7796	2.45935	2.39876	3
2023	5	MEDICINA VETERINÁRIA	Bacharelado	352	CENTRO UNIVERSITÁRIO DE JOÃO PESSOA	UNIPÊ	Centro Universitário	Privada com fins lucrativos	1457378	Educação Presencial	2507507	João Pessoa	PB	155	147	46.4871	2.17992	40.966	1.4453	1.62896	2
2023	55	BIOMEDICINA	Bacharelado	352	CENTRO UNIVERSITÁRIO DE JOÃO PESSOA	UNIPÊ	Centro Universitário	Privada com fins lucrativos	1457852	Educação Presencial	2507507	João Pessoa	PB	92	89	49.4438	2.42053	31.4202	1.15984	1.47501	2
2023	5806	ENGENHARIA ELÉTRICA	Bacharelado	352	CENTRO UNIVERSITÁRIO DE JOÃO PESSOA	UNIPÊ	Centro Universitário	Privada com fins lucrativos	1457376	Educação Presencial	2507507	João Pessoa	PB	5	5	31.66	0.0484848	33.42	2.07647	1.56947	2
2023	95	TECNOLOGIA EM ESTÉTICA E COSMÉTICA	Tecnológico	352	CENTRO UNIVERSITÁRIO DE JOÃO PESSOA	UNIPÊ	Centro Universitário	Privada com fins lucrativos	1489383	Educação Presencial	2507507	João Pessoa	PB	9	9	36.0778	1.65776	33.9222	1.22399	1.33243	2
2023	5710	ENGENHARIA CIVIL	Bacharelado	352	CENTRO UNIVERSITÁRIO DE JOÃO PESSOA	UNIPÊ	Centro Universitário	Privada com fins lucrativos	1179346	Educação Presencial	2507507	João Pessoa	PB	42	32	44.3062	1.85542	36.2125	2.11963	2.05358	3
2023	12	MEDICINA	Bacharelado	352	CENTRO UNIVERSITÁRIO DE JOÃO PESSOA	UNIPÊ	Centro Universitário	Privada com fins lucrativos	1190667	Educação Presencial	2507507	João Pessoa	PB	128	122	66.2877	2.76584	63.9025	2.54466	2.59996	3
2023	21	ARQUITETURA E URBANISMO	Bacharelado	352	CENTRO UNIVERSITÁRIO DE JOÃO PESSOA	UNIPÊ	Centro Universitário	Privada com fins lucrativos	38551	Educação Presencial	2507507	João Pessoa	PB	71	62	52.3097	2.32201	52.0758	2.05229	2.11972	3
2023	36	FISIOTERAPIA	Bacharelado	352	CENTRO UNIVERSITÁRIO DE JOÃO PESSOA	UNIPÊ	Centro Universitário	Privada com fins lucrativos	19048	Educação Presencial	2507507	João Pessoa	PB	130	128	43.7672	1.86594	54.6461	2.31619	2.20363	3
2023	5902	ENGENHARIA MECÂNICA	Bacharelado	352	CENTRO UNIVERSITÁRIO DE JOÃO PESSOA	UNIPÊ	Centro Universitário	Privada com fins lucrativos	1457853	Educação Presencial	2507507	João Pessoa	PB	7	7	41.8286	1.57718	29.4857	1.34362	1.40201	2
2023	6	ODONTOLOGIA	Bacharelado	352	CENTRO UNIVERSITÁRIO DE JOÃO PESSOA	UNIPÊ	Centro Universitário	Privada com fins lucrativos	101820	Educação Presencial	2507507	João Pessoa	PB	121	117	48.1316	2.4639	43.9838	1.5178	1.75433	2
2023	27	FONOAUDIOLOGIA	Bacharelado	352	CENTRO UNIVERSITÁRIO DE JOÃO PESSOA	UNIPÊ	Centro Universitário	Privada com fins lucrativos	19049	Educação Presencial	2507507	João Pessoa	PB	42	40	47.2575	2.32621	39.835	1.56811	1.75763	2
2023	19	FARMÁCIA	Bacharelado	352	CENTRO UNIVERSITÁRIO DE JOÃO PESSOA	UNIPÊ	Centro Universitário	Privada com fins lucrativos	1457854	Educação Presencial	2507507	João Pessoa	PB	61	58	45.6086	2.16083	39.0931	1.57129	1.71868	2
2023	28	NUTRIÇÃO	Bacharelado	352	CENTRO UNIVERSITÁRIO DE JOÃO PESSOA	UNIPÊ	Centro Universitário	Privada com fins lucrativos	1457893	Educação Presencial	2507507	João Pessoa	PB	45	44	48.9955	2.73167	45.7523	2.1159	2.26984	3
2023	55	BIOMEDICINA	Bacharelado	339	FACUDADE UNINEVES		Faculdade	Privada com fins lucrativos	87232	Educação Presencial	2507507	João Pessoa	PB	22	20	48.69	2.31996	36.455	1.6893	1.84697	2
2023	6410	TECNOLOGIA EM SEGURANÇA NO TRABALHO	Tecnológico	1166	INSTITUTO FEDERAL DE EDUCAÇÃO, CIÊNCIA E TECNOLOGIA DA PARAÍBA	IFPB	Instituto Federal de Educação, Ciência e Tecnologia	Pública Federal	123116	Educação Presencial	2510808	Patos	PB	27	25	43.388	1.26686	64.392	4.33742	3.56978	4
2023	19	FARMÁCIA	Bacharelado	3304	CENTRO UNIVERSITÁRIO DE PATOS	UNIFIP	Centro Universitário	Privada com fins lucrativos	1404375	Educação Presencial	2510808	Patos	PB	45	45	46.2578	2.24952	42.34	1.95942	2.03194	3
2023	5	MEDICINA VETERINÁRIA	Bacharelado	3304	CENTRO UNIVERSITÁRIO DE PATOS	UNIFIP	Centro Universitário	Privada com fins lucrativos	1440029	Educação Presencial	2510808	Patos	PB	26	25	41.3	1.49041	44.556	1.94297	1.82983	2
2023	28	NUTRIÇÃO	Bacharelado	3304	CENTRO UNIVERSITÁRIO DE PATOS	UNIFIP	Centro Universitário	Privada com fins lucrativos	1141914	Educação Presencial	2510808	Patos	PB	32	32	41.35	1.66451	38.7656	1.15507	1.28243	2
2023	69	TECNOLOGIA EM RADIOLOGIA	Tecnológico	3304	CENTRO UNIVERSITÁRIO DE PATOS	UNIFIP	Centro Universitário	Privada com fins lucrativos	1161083	Educação Presencial	2510808	Patos	PB	16	16	44.6063	2.24577	50.0875	2.94447	2.7698	3
2023	21	ARQUITETURA E URBANISMO	Bacharelado	3304	CENTRO UNIVERSITÁRIO DE PATOS	UNIFIP	Centro Universitário	Privada com fins lucrativos	1184297	Educação Presencial	2510808	Patos	PB	41	39	47.841	1.74586	53.3462	2.21096	2.09468	3
2023	12	MEDICINA	Bacharelado	3304	CENTRO UNIVERSITÁRIO DE PATOS	UNIFIP	Centro Universitário	Privada com fins lucrativos	1191415	Educação Presencial	2510808	Patos	PB	102	101	61.6238	1.89096	62.2139	2.24573	2.15704	3
2023	55	BIOMEDICINA	Bacharelado	3304	CENTRO UNIVERSITÁRIO DE PATOS	UNIFIP	Centro Universitário	Privada com fins lucrativos	94325	Educação Presencial	2510808	Patos	PB	21	21	47.5905	2.17328	38.5476	1.90936	1.97534	3
2023	36	FISIOTERAPIA	Bacharelado	3304	CENTRO UNIVERSITÁRIO DE PATOS	UNIFIP	Centro Universitário	Privada com fins lucrativos	94327	Educação Presencial	2510808	Patos	PB	56	55	42.7455	1.72812	57.2527	2.61513	2.39338	3
2023	23	ENFERMAGEM	Bacharelado	3304	CENTRO UNIVERSITÁRIO DE PATOS	UNIFIP	Centro Universitário	Privada com fins lucrativos	51948	Educação Presencial	2510808	Patos	PB	90	84	44.3869	2.08673	47.1512	1.86045	1.91702	2
2023	6	ODONTOLOGIA	Bacharelado	3304	CENTRO UNIVERSITÁRIO DE PATOS	UNIFIP	Centro Universitário	Privada com fins lucrativos	109337	Educação Presencial	2510808	Patos	PB	75	73	47.0315	2.32952	45.5096	1.7261	1.87695	2
2023	5710	ENGENHARIA CIVIL	Bacharelado	3304	CENTRO UNIVERSITÁRIO DE PATOS	UNIFIP	Centro Universitário	Privada com fins lucrativos	1303848	Educação Presencial	2510808	Patos	PB	24	24	41.9208	1.5565	34.2375	1.91555	1.82578	2
2023	5	MEDICINA VETERINÁRIA	Bacharelado	2564	UNIVERSIDADE FEDERAL DE CAMPINA GRANDE	UFCG	Universidade	Pública Federal	13437	Educação Presencial	2510808	Patos	PB	124	116	54.525	3.24839	48.8474	2.53787	2.7155	3
2023	6405	ENGENHARIA FLORESTAL	Bacharelado	2564	UNIVERSIDADE FEDERAL DE CAMPINA GRANDE	UFCG	Universidade	Pública Federal	13456	Educação Presencial	2510808	Patos	PB	11	11	58.2455	4.28801	45.9273	2.83598	3.19899	4
2023	6	ODONTOLOGIA	Bacharelado	2564	UNIVERSIDADE FEDERAL DE CAMPINA GRANDE	UFCG	Universidade	Pública Federal	122676	Educação Presencial	2510808	Patos	PB	128	128	60.9031	4.02389	56.1945	3.18471	3.3945	4
2023	5710	ENGENHARIA CIVIL	Bacharelado	1166	INSTITUTO FEDERAL DE EDUCAÇÃO, CIÊNCIA E TECNOLOGIA DA PARAÍBA	IFPB	Instituto Federal de Educação, Ciência e Tecnologia	Pública Federal	1457169	Educação Presencial	2510808	Patos	PB	7	7	48.4571	2.37558	53.8571	3.94292	3.55108	4
2023	6002	ENGENHARIA DE ALIMENTOS	Bacharelado	2564	UNIVERSIDADE FEDERAL DE CAMPINA GRANDE	UFCG	Universidade	Pública Federal	112294	Educação Presencial	2512101	Pombal	PB	20	19	55.5579	3.1266	35.3842	0.72759	1.32734	2
2023	17	AGRONOMIA	Bacharelado	2564	UNIVERSIDADE FEDERAL DE CAMPINA GRANDE	UFCG	Universidade	Pública Federal	99800	Educação Presencial	2512101	Pombal	PB	42	40	47.8675	2.72722	50.46	2.46798	2.53279	3
2023	5710	ENGENHARIA CIVIL	Bacharelado	2564	UNIVERSIDADE FEDERAL DE CAMPINA GRANDE	UFCG	Universidade	Pública Federal	1280408	Educação Presencial	2512101	Pombal	PB	98	97	52.9691	2.94099	47.1845	3.25341	3.17531	4
2023	6307	ENGENHARIA AMBIENTAL	Bacharelado	2564	UNIVERSIDADE FEDERAL DE CAMPINA GRANDE	UFCG	Universidade	Pública Federal	112282	Educação Presencial	2512101	Pombal	PB	22	19	49.1789	1.81028	46.2947	1.82481	1.82118	2
2023	92	TECNOLOGIA EM GESTÃO AMBIENTAL	Tecnológico	1166	INSTITUTO FEDERAL DE EDUCAÇÃO, CIÊNCIA E TECNOLOGIA DA PARAÍBA	IFPB	Instituto Federal de Educação, Ciência e Tecnologia	Pública Federal	123120	Educação Presencial	2512309	Princesa Isabel	PB	18	15	49.2	2.69512	38.5	1.54972	1.83607	2
2023	5	MEDICINA VETERINÁRIA	Bacharelado	1166	INSTITUTO FEDERAL DE EDUCAÇÃO, CIÊNCIA E TECNOLOGIA DA PARAÍBA	IFPB	Instituto Federal de Educação, Ciência e Tecnologia	Pública Federal	123237	Educação Presencial	2516201	Sousa	PB	35	35	51.4057	2.83374	52.0886	2.98717	2.94882	4
2023	6208	ENGENHARIA DE PRODUÇÃO	Bacharelado	2564	UNIVERSIDADE FEDERAL DE CAMPINA GRANDE	UFCG	Universidade	Pública Federal	1106578	Educação Presencial	2516300	Sumé	PB	33	26	49.3731	2.28675	33.3346	2.36908	2.34849	3
2023	17	AGRONOMIA	Bacharelado	704	FACULDADE DE CIÊNCIAS AGRÁRIAS DE ARARIPINA	FACIAGRA	Faculdade	Especial	16108	Educação Presencial	2601102	Araripina	PE	14	11	43.5182	2.06262	43.0273	1.49488	1.63682	2
2023	5710	ENGENHARIA CIVIL	Bacharelado	73	CENTRO DE ENSINO SUPERIOR DE ARCOVERDE	CESA	Faculdade	Especial	1481756	Educação Presencial	2601201	Arcoverde	PE	26	20	42.325	1.60714	29.155	1.39035	1.44455	2
2023	19	FARMÁCIA	Bacharelado	4858	ESCOLA SUPERIOR DE SAÚDE DE ARCOVERDE	ESSA	Faculdade	Especial	1407028	Educação Presencial	2601201	Arcoverde	PE	50	45	42.8422	1.78289	32.74	0.811854	1.05461	2
2023	36	FISIOTERAPIA	Bacharelado	4858	ESCOLA SUPERIOR DE SAÚDE DE ARCOVERDE	ESSA	Faculdade	Especial	1408888	Educação Presencial	2601201	Arcoverde	PE	44	43	42.2372	1.65957	52.1233	2.02686	1.93504	2
2023	23	ENFERMAGEM	Bacharelado	4858	ESCOLA SUPERIOR DE SAÚDE DE ARCOVERDE	ESSA	Faculdade	Especial	74042	Educação Presencial	2601201	Arcoverde	PE	58	39	45.1923	2.18645	42.1667	1.33007	1.54417	2
2023	19	FARMÁCIA	Bacharelado	674	CENTRO DE ENSINO SUPERIOR DO VALE SÃO FRANCISCO	CESVASF	Faculdade	Especial	1416795	Educação Presencial	2601607	Belém do São Francisco	PE	14	14	47.2214	2.38118	32.5786	0.792557	1.18971	2
2023	23	ENFERMAGEM	Bacharelado	3617	FACULDADE DE CIÊNCIAS HUMANAS E EXATAS DO SERTÃO DO SÃO FRANCISCO	FACESF	Faculdade	Privada com fins lucrativos	1386014	Educação Presencial	2601607	Belém do São Francisco	PE	75	72	41.4792	1.72671	41.6708	1.27731	1.38966	2
2023	36	FISIOTERAPIA	Bacharelado	3617	FACULDADE DE CIÊNCIAS HUMANAS E EXATAS DO SERTÃO DO SÃO FRANCISCO	FACESF	Faculdade	Privada com fins lucrativos	1386015	Educação Presencial	2601607	Belém do São Francisco	PE	70	70	41.0371	1.4977	44.2686	1.12604	1.21896	2
2023	28	NUTRIÇÃO	Bacharelado	3617	FACULDADE DE CIÊNCIAS HUMANAS E EXATAS DO SERTÃO DO SÃO FRANCISCO	FACESF	Faculdade	Privada com fins lucrativos	1404587	Educação Presencial	2601607	Belém do São Francisco	PE	24	24	40.3708	1.52783	37.1375	0.931158	1.08033	2
2023	17	AGRONOMIA	Bacharelado	674	CENTRO DE ENSINO SUPERIOR DO VALE SÃO FRANCISCO	CESVASF	Faculdade	Especial	1487660	Educação Presencial	2601607	Belém do São Francisco	PE	11	9	34.8	0.730417	42.0556	1.36766	1.20835	2
2023	23	ENFERMAGEM	Bacharelado	685	FACULDADE DO BELO JARDIM	FBJ	Faculdade	Especial	85348	Educação Presencial	2601706	Belo Jardim	PE	6	5	45.4	2.21217	41.66	1.27616	1.51016	2
2023	6208	ENGENHARIA DE PRODUÇÃO	Bacharelado	685	FACULDADE DO BELO JARDIM	FBJ	Faculdade	Especial	1395862	Educação Presencial	2601706	Belo Jardim	PE	1	1						SC
2023	5902	ENGENHARIA MECÂNICA	Bacharelado	587	UNIVERSIDADE FEDERAL RURAL DE PERNAMBUCO	UFRPE	Universidade	Pública Federal	1270382	Educação Presencial	2602902	Cabo de Santo Agostinho	PE	24	24	60.0958	3.84659	48.4417	3.92004	3.90168	4
2023	19	FARMÁCIA	Bacharelado	18211	FACULDADE UNINASSAU CABO		Faculdade	Privada com fins lucrativos	1364565	Educação Presencial	2602902	Cabo de Santo Agostinho	PE	1	0						SC
2023	5806	ENGENHARIA ELÉTRICA	Bacharelado	587	UNIVERSIDADE FEDERAL RURAL DE PERNAMBUCO	UFRPE	Universidade	Pública Federal	1270381	Educação Presencial	2602902	Cabo de Santo Agostinho	PE	11	9	43.8222	1.68649	37.3778	2.6585	2.4155	3
2023	5710	ENGENHARIA CIVIL	Bacharelado	587	UNIVERSIDADE FEDERAL RURAL DE PERNAMBUCO	UFRPE	Universidade	Pública Federal	1270379	Educação Presencial	2602902	Cabo de Santo Agostinho	PE	17	16	57.2188	3.47353	49.5625	3.49914	3.49273	4
2023	5814	ENGENHARIA DE CONTROLE E AUTOMAÇÃO	Bacharelado	126	INSTITUTO NACIONAL DE TELECOMUNICAÇÕES	INATEL	Faculdade	Privada sem fins lucrativos	1148742	Educação Presencial	3159605	Santa Rita do Sapucaí	MG	42	41	54.8488	3.12149	42.7756	3.1148	3.11647	4
2023	6208	ENGENHARIA DE PRODUÇÃO	Bacharelado	166	FAI - CENTRO DE ENSINO SUPERIOR EM GESTÃO, TECNOLOGIA E EDUCAÇÃO		Faculdade	Privada sem fins lucrativos	1205555	Educação Presencial	3159605	Santa Rita do Sapucaí	MG	4	4	55.5	3.08494	29.075	1.85424	2.16192	3
2023	6208	ENGENHARIA DE PRODUÇÃO	Bacharelado	126	INSTITUTO NACIONAL DE TELECOMUNICAÇÕES	INATEL	Faculdade	Privada sem fins lucrativos	1405469	Educação Presencial	3159605	Santa Rita do Sapucaí	MG	15	15	56.44	3.2074	38.9867	3.0522	3.091	4
2023	5806	ENGENHARIA ELÉTRICA	Bacharelado	126	INSTITUTO NACIONAL DE TELECOMUNICAÇÕES	INATEL	Faculdade	Privada sem fins lucrativos	1404359	Educação Presencial	3159605	Santa Rita do Sapucaí	MG	5	5	57.74	3.56094	46.8	4.04412	3.92332	4
2023	17	AGRONOMIA	Bacharelado	2763	FACULDADE DE CIÊNCIAS GERENCIAIS DE SÃO GOTARDO	CESG	Faculdade	Privada com fins lucrativos	1349547	Educação Presencial	3162104	São Gotardo	MG	9	9	50.9111	3.19231	53.3	2.8398	2.92793	3
2023	5806	ENGENHARIA ELÉTRICA	Bacharelado	107	UNIVERSIDADE FEDERAL DE SÃO JOÃO DEL REI	UFSJ	Universidade	Pública Federal	4192	Educação Presencial	3162500	São João del Rei	MG	119	101	57.0911	3.47355	43.5168	3.5613	3.53936	4
2023	92	TECNOLOGIA EM GESTÃO AMBIENTAL	Tecnológico	3279	INSTITUTO FEDERAL DE EDUCAÇÃO, CIÊNCIA E TECNOLOGIA DO SUDESTE DE MINAS GERAIS	IFSEMG	Instituto Federal de Educação, Ciência e Tecnologia	Pública Federal	1514760	Educação Presencial	3162500	São João del Rei	MG	20	2	62.3	4.53397	56.4	3.97596	4.11547	5
2023	36	FISIOTERAPIA	Bacharelado	1599	CENTRO UNIVERSITÁRIO PRESIDENTE TANCREDO DE ALMEIDA NEVES	UNIPTAN	Centro Universitário	Privada com fins lucrativos	1467559	Educação Presencial	3162500	São João del Rei	MG	72	72	51.4819	2.90652	58.0778	2.70976	2.75895	3
2023	28	NUTRIÇÃO	Bacharelado	1599	CENTRO UNIVERSITÁRIO PRESIDENTE TANCREDO DE ALMEIDA NEVES	UNIPTAN	Centro Universitário	Privada com fins lucrativos	1467568	Educação Presencial	3162500	São João del Rei	MG	60	55	48.3036	2.6351	47.8218	2.40052	2.45916	3
2023	12	MEDICINA	Bacharelado	1599	CENTRO UNIVERSITÁRIO PRESIDENTE TANCREDO DE ALMEIDA NEVES	UNIPTAN	Centro Universitário	Privada com fins lucrativos	1185025	Educação Presencial	3162500	São João del Rei	MG	65	65	64.7415	2.47581	64.1015	2.57991	2.55388	3
2023	5710	ENGENHARIA CIVIL	Bacharelado	1599	CENTRO UNIVERSITÁRIO PRESIDENTE TANCREDO DE ALMEIDA NEVES	UNIPTAN	Centro Universitário	Privada com fins lucrativos	1303918	Educação Presencial	3162500	São João del Rei	MG	5	0						SC
2023	6	ODONTOLOGIA	Bacharelado	1599	CENTRO UNIVERSITÁRIO PRESIDENTE TANCREDO DE ALMEIDA NEVES	UNIPTAN	Centro Universitário	Privada com fins lucrativos	1322079	Educação Presencial	3162500	São João del Rei	MG	37	36	45.9917	2.20251	49.3611	2.25187	2.23953	3
2023	23	ENFERMAGEM	Bacharelado	1599	CENTRO UNIVERSITÁRIO PRESIDENTE TANCREDO DE ALMEIDA NEVES	UNIPTAN	Centro Universitário	Privada com fins lucrativos	119030	Educação Presencial	3162500	São João del Rei	MG	35	33	54.6697	3.3599	58.3303	3.04997	3.12745	4
2023	21	ARQUITETURA E URBANISMO	Bacharelado	107	UNIVERSIDADE FEDERAL DE SÃO JOÃO DEL REI	UFSJ	Universidade	Pública Federal	122322	Educação Presencial	3162500	São João del Rei	MG	65	55	72.6327	4.94228	71.8382	4.52063	4.62604	5
2023	5902	ENGENHARIA MECÂNICA	Bacharelado	107	UNIVERSIDADE FEDERAL DE SÃO JOÃO DEL REI	UFSJ	Universidade	Pública Federal	4198	Educação Presencial	3162500	São João del Rei	MG	228	187	59.5775	3.7822	42.5278	3.11625	3.28274	4
2023	6208	ENGENHARIA DE PRODUÇÃO	Bacharelado	107	UNIVERSIDADE FEDERAL DE SÃO JOÃO DEL REI	UFSJ	Universidade	Pública Federal	122320	Educação Presencial	3162500	São João del Rei	MG	101	83	61.0952	3.81386	45.3735	3.82413	3.82157	4
2023	51	ZOOTECNIA	Bacharelado	107	UNIVERSIDADE FEDERAL DE SÃO JOÃO DEL REI	UFSJ	Universidade	Pública Federal	122326	Educação Presencial	3162500	São João del Rei	MG	73	68	52.1279	3.6306	60.3265	3.48341	3.5202	4
2023	12	MEDICINA	Bacharelado	107	UNIVERSIDADE FEDERAL DE SÃO JOÃO DEL REI	UFSJ	Universidade	Pública Federal	1216474	Educação Presencial	3162500	São João del Rei	MG	23	23	76.2217	4.62932	59.6783	1.79685	2.50497	3
2023	6405	ENGENHARIA FLORESTAL	Bacharelado	3189	INSTITUTO FEDERAL DE EDUCAÇÃO, CIÊNCIA E TECNOLOGIA DE MINAS GERAIS	IFMG	Instituto Federal de Educação, Ciência e Tecnologia	Pública Federal	1313307	Educação Presencial	3162807	São João Evangelista	MG	25	23	49.5826	2.89652	39.0957	1.93303	2.1739	3
2023	17	AGRONOMIA	Bacharelado	3189	INSTITUTO FEDERAL DE EDUCAÇÃO, CIÊNCIA E TECNOLOGIA DE MINAS GERAIS	IFMG	Instituto Federal de Educação, Ciência e Tecnologia	Pública Federal	1144914	Educação Presencial	3162807	São João Evangelista	MG	60	54	53.4685	3.5831	56.9333	3.31548	3.38238	4
2023	28	NUTRIÇÃO	Bacharelado	828	FACULDADE DE SÃO LOURENÇO	FASAMA	Faculdade	Privada com fins lucrativos	5000174	Educação Presencial	3163706	São Lourenço	MG	8	7	43.8286	2.01047	40.8714	1.44467	1.58612	2
2023	23	ENFERMAGEM	Bacharelado	828	FACULDADE DE SÃO LOURENÇO	FASAMA	Faculdade	Privada com fins lucrativos	5000173	Educação Presencial	3163706	São Lourenço	MG	24	23	46.3783	2.33329	50.4609	2.21262	2.24279	3
2023	55	BIOMEDICINA	Bacharelado	828	FACULDADE DE SÃO LOURENÇO	FASAMA	Faculdade	Privada com fins lucrativos	1137437	Educação Presencial	3163706	São Lourenço	MG	18	17	42.5647	1.5028	37.5471	1.80414	1.72881	2
2023	6208	ENGENHARIA DE PRODUÇÃO	Bacharelado	1417	FACULDADE CNEC CAMPO LARGO		Faculdade	Comunitária/Confessional	1284796	Educação Presencial	4104204	Campo Largo	PR	2	2	57.35	3.32595	28.1	1.7364	2.13379	3
2023	6307	ENGENHARIA AMBIENTAL	Bacharelado	588	UNIVERSIDADE TECNOLÓGICA FEDERAL DO PARANÁ	UTFPR	Universidade	Pública Federal	107840	Educação Presencial	4104303	Campo Mourão	PR	43	33	52.6485	2.19219	45.3515	1.72171	1.83933	2
2023	6208	ENGENHARIA DE PRODUÇÃO	Bacharelado	18492	Universidade Estadual do Paraná	UNESPAR	Universidade	Pública Estadual	18960	Educação Presencial	4104303	Campo Mourão	PR	11	10	44.06	1.59458	29.36	1.88869	1.81516	2
2023	36	FISIOTERAPIA	Bacharelado	12766	FACULDADE UNIÃO DE CAMPO MOURÃO		Faculdade	Privada com fins lucrativos	1260096	Educação Presencial	4104303	Campo Mourão	PR	13	9	44.7778	2.00225	48.3333	1.59221	1.69472	2
2023	21	ARQUITETURA E URBANISMO	Bacharelado	12766	FACULDADE UNIÃO DE CAMPO MOURÃO		Faculdade	Privada com fins lucrativos	1304880	Educação Presencial	4104303	Campo Mourão	PR	6	4	56.65	2.88161	54.325	2.33322	2.47032	3
2023	23	ENFERMAGEM	Bacharelado	12766	FACULDADE UNIÃO DE CAMPO MOURÃO		Faculdade	Privada com fins lucrativos	1047078	Educação Presencial	4104303	Campo Mourão	PR	12	12	40.2833	1.57865	55.7083	2.77098	2.4729	3
2023	36	FISIOTERAPIA	Bacharelado	1078	CENTRO UNIVERSITÁRIO INTEGRADO DE CAMPO MOURÃO		Centro Universitário	Privada com fins lucrativos	1457210	Educação Presencial	4104303	Campo Mourão	PR	34	34	49.2118	2.60031	60.4294	2.97945	2.88467	3
2023	12	MEDICINA	Bacharelado	1078	CENTRO UNIVERSITÁRIO INTEGRADO DE CAMPO MOURÃO		Centro Universitário	Privada com fins lucrativos	1399480	Educação Presencial	4104303	Campo Mourão	PR	54	54	65.313	2.583	67.6389	3.20613	3.05034	4
2023	28	NUTRIÇÃO	Bacharelado	1078	CENTRO UNIVERSITÁRIO INTEGRADO DE CAMPO MOURÃO		Centro Universitário	Privada com fins lucrativos	117633	Educação Presencial	4104303	Campo Mourão	PR	13	13	44.5231	2.10741	51.6692	2.92963	2.72408	3
2023	91	TECNOLOGIA EM GESTÃO HOSPITALAR	Tecnológico	1078	CENTRO UNIVERSITÁRIO INTEGRADO DE CAMPO MOURÃO		Centro Universitário	Privada com fins lucrativos	1574844	Educação a Distância	4104303	Campo Mourão	PR	1	0						SC
2023	19	FARMÁCIA	Bacharelado	1078	CENTRO UNIVERSITÁRIO INTEGRADO DE CAMPO MOURÃO		Centro Universitário	Privada com fins lucrativos	81098	Educação Presencial	4104303	Campo Mourão	PR	11	6	60.6667	4.21807	53.9833	3.35123	3.56794	4
2023	23	ENFERMAGEM	Bacharelado	1078	CENTRO UNIVERSITÁRIO INTEGRADO DE CAMPO MOURÃO		Centro Universitário	Privada com fins lucrativos	81096	Educação Presencial	4104303	Campo Mourão	PR	26	25	51.776	3.00162	52.432	2.42236	2.56717	3
2023	6208	ENGENHARIA DE PRODUÇÃO	Bacharelado	1078	CENTRO UNIVERSITÁRIO INTEGRADO DE CAMPO MOURÃO		Centro Universitário	Privada com fins lucrativos	1170425	Educação Presencial	4104303	Campo Mourão	PR	3	3	45.0333	1.72138	32.8333	2.30849	2.16171	3
2023	5710	ENGENHARIA CIVIL	Bacharelado	1078	CENTRO UNIVERSITÁRIO INTEGRADO DE CAMPO MOURÃO		Centro Universitário	Privada com fins lucrativos	1170426	Educação Presencial	4104303	Campo Mourão	PR	13	10	46.23	2.09649	34.53	1.94577	1.98345	3
2023	95	TECNOLOGIA EM ESTÉTICA E COSMÉTICA	Tecnológico	1078	CENTRO UNIVERSITÁRIO INTEGRADO DE CAMPO MOURÃO		Centro Universitário	Privada com fins lucrativos	1259463	Educação Presencial	4104303	Campo Mourão	PR	17	15	40.5133	2.25022	48.1467	3.0259	2.83198	3
2023	5	MEDICINA VETERINÁRIA	Bacharelado	1078	CENTRO UNIVERSITÁRIO INTEGRADO DE CAMPO MOURÃO		Centro Universitário	Privada com fins lucrativos	17934	Educação Presencial	4104303	Campo Mourão	PR	21	19	42.7158	1.67861	52.7421	3.07777	2.72798	3
2023	55	BIOMEDICINA	Bacharelado	1078	CENTRO UNIVERSITÁRIO INTEGRADO DE CAMPO MOURÃO		Centro Universitário	Privada com fins lucrativos	109560	Educação Presencial	4104303	Campo Mourão	PR	16	14	59.7357	3.79355	51.1429	3.23388	3.37379	4
2023	21	ARQUITETURA E URBANISMO	Bacharelado	1078	CENTRO UNIVERSITÁRIO INTEGRADO DE CAMPO MOURÃO		Centro Universitário	Privada com fins lucrativos	1304600	Educação Presencial	4104303	Campo Mourão	PR	10	9	53.3556	2.45685	54.9444	2.41059	2.42215	3
2023	17	AGRONOMIA	Bacharelado	1078	CENTRO UNIVERSITÁRIO INTEGRADO DE CAMPO MOURÃO		Centro Universitário	Privada com fins lucrativos	19600	Educação Presencial	4104303	Campo Mourão	PR	43	37	47.4514	2.66363	54.2081	2.95869	2.88493	3
2023	5710	ENGENHARIA CIVIL	Bacharelado	588	UNIVERSIDADE TECNOLÓGICA FEDERAL DO PARANÁ	UTFPR	Universidade	Pública Federal	1103606	Educação Presencial	4104303	Campo Mourão	PR	79	72	53.6472	3.02597	47.7611	3.31299	3.24124	4
2023	6002	ENGENHARIA DE ALIMENTOS	Bacharelado	588	UNIVERSIDADE TECNOLÓGICA FEDERAL DO PARANÁ	UTFPR	Universidade	Pública Federal	109552	Educação Presencial	4104303	Campo Mourão	PR	43	40	52.465	2.50703	41.2375	1.82403	1.99478	3
2023	6008	ENGENHARIA QUÍMICA	Bacharelado	588	UNIVERSIDADE TECNOLÓGICA FEDERAL DO PARANÁ	UTFPR	Universidade	Pública Federal	1443205	Educação Presencial	4104303	Campo Mourão	PR	28	19	58.5316	3.43357	28.9895	1.88538	2.27243	3
2023	23	ENFERMAGEM	Bacharelado	437	UNIVERSIDADE PARANAENSE	UNIPAR	Universidade	Privada com fins lucrativos	53163	Educação Presencial	4104808	Cascavel	PR	13	13	50.5538	2.8503	55.3077	2.72835	2.75884	3
2023	23	ENFERMAGEM	Bacharelado	1336	CENTRO UNIVERSITÁRIO ASSIS GURGACZ	FAG	Centro Universitário	Privada sem fins lucrativos	66759	Educação Presencial	4104808	Cascavel	PR	18	18	51.9833	3.02729	56.2556	2.82921	2.87873	3
2023	17	AGRONOMIA	Bacharelado	1336	CENTRO UNIVERSITÁRIO ASSIS GURGACZ	FAG	Centro Universitário	Privada sem fins lucrativos	66761	Educação Presencial	4104808	Cascavel	PR	25	25	50.284	3.09648	56.016	3.19538	3.17066	4
2023	91	TECNOLOGIA EM GESTÃO HOSPITALAR	Tecnológico	1336	CENTRO UNIVERSITÁRIO ASSIS GURGACZ	FAG	Centro Universitário	Privada sem fins lucrativos	1387224	Educação a Distância	4104808	Cascavel	PR	2	2	55.7	3.8933	42.2	1.75725	2.29126	3
2023	19	FARMÁCIA	Bacharelado	1336	CENTRO UNIVERSITÁRIO ASSIS GURGACZ	FAG	Centro Universitário	Privada sem fins lucrativos	67223	Educação Presencial	4104808	Cascavel	PR	12	11	55.4273	3.50227	61.3	4.22585	4.04495	5
2023	5806	ENGENHARIA ELÉTRICA	Bacharelado	1336	CENTRO UNIVERSITÁRIO ASSIS GURGACZ	FAG	Centro Universitário	Privada sem fins lucrativos	1124463	Educação Presencial	4104808	Cascavel	PR	7	7	48.5143	2.31842	38.5571	2.83193	2.70356	3
2023	5814	ENGENHARIA DE CONTROLE E AUTOMAÇÃO	Bacharelado	1336	CENTRO UNIVERSITÁRIO ASSIS GURGACZ	FAG	Centro Universitário	Privada sem fins lucrativos	34621	Educação Presencial	4104808	Cascavel	PR	1	1						SC
2023	36	FISIOTERAPIA	Bacharelado	1336	CENTRO UNIVERSITÁRIO ASSIS GURGACZ	FAG	Centro Universitário	Privada sem fins lucrativos	38328	Educação Presencial	4104808	Cascavel	PR	9	9	65.0444	4.73586	70.6889	4.15606	4.30101	5
2023	27	FONOAUDIOLOGIA	Bacharelado	1336	CENTRO UNIVERSITÁRIO ASSIS GURGACZ	FAG	Centro Universitário	Privada sem fins lucrativos	96370	Educação Presencial	4104808	Cascavel	PR	7	7	59.0571	3.97707	50.3286	3.27051	3.44715	4
2023	5710	ENGENHARIA CIVIL	Bacharelado	1336	CENTRO UNIVERSITÁRIO ASSIS GURGACZ	FAG	Centro Universitário	Privada sem fins lucrativos	48771	Educação Presencial	4104808	Cascavel	PR	7	7	54.6429	3.15073	43.9857	2.92287	2.97983	4
2023	28	NUTRIÇÃO	Bacharelado	1336	CENTRO UNIVERSITÁRIO ASSIS GURGACZ	FAG	Centro Universitário	Privada sem fins lucrativos	50049	Educação Presencial	4104808	Cascavel	PR	7	7	52.3	3.19292	53.1857	3.13819	3.15187	4
2023	21	ARQUITETURA E URBANISMO	Bacharelado	1336	CENTRO UNIVERSITÁRIO ASSIS GURGACZ	FAG	Centro Universitário	Privada sem fins lucrativos	50235	Educação Presencial	4104808	Cascavel	PR	6	6	58.9	3.1717	69.6667	4.24941	3.97998	5
2023	5902	ENGENHARIA MECÂNICA	Bacharelado	1336	CENTRO UNIVERSITÁRIO ASSIS GURGACZ	FAG	Centro Universitário	Privada sem fins lucrativos	105894	Educação Presencial	4104808	Cascavel	PR	9	9	59.9111	3.82364	43.1556	3.20157	3.35709	4
2023	5	MEDICINA VETERINÁRIA	Bacharelado	1336	CENTRO UNIVERSITÁRIO ASSIS GURGACZ	FAG	Centro Universitário	Privada sem fins lucrativos	105920	Educação Presencial	4104808	Cascavel	PR	13	13	52.7154	3.00784	51.5769	2.91625	2.93914	3
2023	12	MEDICINA	Bacharelado	1336	CENTRO UNIVERSITÁRIO ASSIS GURGACZ	FAG	Centro Universitário	Privada sem fins lucrativos	108882	Educação Presencial	4104808	Cascavel	PR	49	48	71.9021	3.81901	75.6937	4.63209	4.42882	5
2023	92	TECNOLOGIA EM GESTÃO AMBIENTAL	Tecnológico	1336	CENTRO UNIVERSITÁRIO ASSIS GURGACZ	FAG	Centro Universitário	Privada sem fins lucrativos	1375416	Educação a Distância	4104808	Cascavel	PR	1	1						SC
2023	5806	ENGENHARIA ELÉTRICA	Bacharelado	1258	FACULDADE ANHANGUERA DE CASCAVEL		Faculdade	Privada com fins lucrativos	1330437	Educação Presencial	4104808	Cascavel	PR	1	1						SC
2023	5902	ENGENHARIA MECÂNICA	Bacharelado	1258	FACULDADE ANHANGUERA DE CASCAVEL		Faculdade	Privada com fins lucrativos	1283929	Educação Presencial	4104808	Cascavel	PR	1	0						SC
2023	5710	ENGENHARIA CIVIL	Bacharelado	1258	FACULDADE ANHANGUERA DE CASCAVEL		Faculdade	Privada com fins lucrativos	1330436	Educação Presencial	4104808	Cascavel	PR	1	1						SC
2023	95	TECNOLOGIA EM ESTÉTICA E COSMÉTICA	Tecnológico	1256	FACULDADE DOM BOSCO	DOM BOSCO	Faculdade	Privada sem fins lucrativos	111034	Educação Presencial	4104808	Cascavel	PR	5	5	58.5	4.65272	69.3	5	4.91318	5
2023	55	BIOMEDICINA	Bacharelado	918	CENTRO UNIVERSITÁRIO UNIVEL		Centro Universitário	Privada com fins lucrativos	1420357	Educação Presencial	4104808	Cascavel	PR	57	53	52.1434	2.78067	51.2698	3.24723	3.13059	4
2023	5	MEDICINA VETERINÁRIA	Bacharelado	918	CENTRO UNIVERSITÁRIO UNIVEL		Centro Universitário	Privada com fins lucrativos	1420360	Educação Presencial	4104808	Cascavel	PR	52	48	49.5542	2.58762	51.7979	2.94688	2.85707	3
2023	28	NUTRIÇÃO	Bacharelado	918	CENTRO UNIVERSITÁRIO UNIVEL		Centro Universitário	Privada com fins lucrativos	1420361	Educação Presencial	4104808	Cascavel	PR	27	21	49.319	2.77684	57.4333	3.72234	3.48596	4
2023	36	FISIOTERAPIA	Bacharelado	918	CENTRO UNIVERSITÁRIO UNIVEL		Centro Universitário	Privada com fins lucrativos	1420359	Educação Presencial	4104808	Cascavel	PR	63	57	45.7614	2.13492	61.7193	3.12738	2.87927	3
2023	21	ARQUITETURA E URBANISMO	Bacharelado	918	CENTRO UNIVERSITÁRIO UNIVEL		Centro Universitário	Privada com fins lucrativos	1299472	Educação Presencial	4104808	Cascavel	PR	21	20	60.63	3.39475	62.465	3.34991	3.36112	4
2023	5710	ENGENHARIA CIVIL	Bacharelado	918	CENTRO UNIVERSITÁRIO UNIVEL		Centro Universitário	Privada com fins lucrativos	1299473	Educação Presencial	4104808	Cascavel	PR	28	23	47.0217	2.19571	40.587	2.57166	2.47767	3
2023	6208	ENGENHARIA DE PRODUÇÃO	Bacharelado	918	CENTRO UNIVERSITÁRIO UNIVEL		Centro Universitário	Privada com fins lucrativos	1299474	Educação Presencial	4104808	Cascavel	PR	14	12	55.1333	3.03717	35.4917	2.62978	2.73163	3
2023	17	AGRONOMIA	Bacharelado	918	CENTRO UNIVERSITÁRIO UNIVEL		Centro Universitário	Privada com fins lucrativos	1322510	Educação Presencial	4104808	Cascavel	PR	24	24	46.8583	2.57301	54.6833	3.02091	2.90893	3
2023	5902	ENGENHARIA MECÂNICA	Bacharelado	918	CENTRO UNIVERSITÁRIO UNIVEL		Centro Universitário	Privada com fins lucrativos	1322511	Educação Presencial	4104808	Cascavel	PR	22	20	50.12	2.60726	38.17	2.52396	2.54478	3
2023	6	ODONTOLOGIA	Bacharelado	918	CENTRO UNIVERSITÁRIO UNIVEL		Centro Universitário	Privada com fins lucrativos	1404784	Educação Presencial	4104808	Cascavel	PR	37	37	51.7595	2.90702	59.2432	3.60089	3.42742	4
2023	23	ENFERMAGEM	Bacharelado	609	UNIVERSIDADE ESTADUAL DO OESTE DO PARANÁ	UNIOESTE	Universidade	Pública Estadual	14703	Educação Presencial	4104808	Cascavel	PR	75	43	57.4814	3.70803	64.4372	3.69978	3.70184	4
2023	5710	ENGENHARIA CIVIL	Bacharelado	609	UNIVERSIDADE ESTADUAL DO OESTE DO PARANÁ	UNIOESTE	Universidade	Pública Estadual	14724	Educação Presencial	4104808	Cascavel	PR	30	30	55.7233	3.28613	54.8833	4.04896	3.85825	4
2023	12	MEDICINA	Bacharelado	609	UNIVERSIDADE ESTADUAL DO OESTE DO PARANÁ	UNIOESTE	Universidade	Pública Estadual	14725	Educação Presencial	4104808	Cascavel	PR	43	43	72.293	3.89235	69.514	3.53807	3.62664	4
2023	19	FARMÁCIA	Bacharelado	609	UNIVERSIDADE ESTADUAL DO OESTE DO PARANÁ	UNIOESTE	Universidade	Pública Estadual	70298	Educação Presencial	4104808	Cascavel	PR	34	32	55.95	3.57368	59.2031	3.9752	3.87482	4
2023	21	ARQUITETURA E URBANISMO	Bacharelado	437	UNIVERSIDADE PARANAENSE	UNIPAR	Universidade	Privada com fins lucrativos	61696	Educação Presencial	4104808	Cascavel	PR	15	14	51.25	2.18538	56.6714	2.62629	2.51606	3
2023	55	BIOMEDICINA	Bacharelado	437	UNIVERSIDADE PARANAENSE	UNIPAR	Universidade	Privada com fins lucrativos	83114	Educação Presencial	4104808	Cascavel	PR	20	20	51.915	2.7502	43.305	2.40965	2.49478	3
2023	95	TECNOLOGIA EM ESTÉTICA E COSMÉTICA	Tecnológico	437	UNIVERSIDADE PARANAENSE	UNIPAR	Universidade	Privada com fins lucrativos	119711	Educação Presencial	4104808	Cascavel	PR	28	28	41.475	2.37867	52.2464	3.54525	3.25361	4
2023	6	ODONTOLOGIA	Bacharelado	437	UNIVERSIDADE PARANAENSE	UNIPAR	Universidade	Privada com fins lucrativos	42668	Educação Presencial	4104808	Cascavel	PR	40	40	53.1925	3.08207	57.49	3.36155	3.29168	4
2023	21	ARQUITETURA E URBANISMO	Bacharelado	437	UNIVERSIDADE PARANAENSE	UNIPAR	Universidade	Privada com fins lucrativos	1270252	Educação Presencial	4105508	Cianorte	PR	1	0						SC
2023	5710	ENGENHARIA CIVIL	Bacharelado	19563	Faculdade UMFG	UMFG	Faculdade	Privada com fins lucrativos	1309172	Educação Presencial	4105508	Cianorte	PR	17	17	49.6588	2.52617	39.7	2.48001	2.49155	3
2023	95	TECNOLOGIA EM ESTÉTICA E COSMÉTICA	Tecnológico	437	UNIVERSIDADE PARANAENSE	UNIPAR	Universidade	Privada com fins lucrativos	1111995	Educação Presencial	4105508	Cianorte	PR	15	15	41.12	2.33126	55.0867	3.90505	3.5116	4
2023	5806	ENGENHARIA ELÉTRICA	Bacharelado	588	UNIVERSIDADE TECNOLÓGICA FEDERAL DO PARANÁ	UTFPR	Universidade	Pública Federal	101951	Educação Presencial	4106407	Cornélio Procópio	PR	112	98	54.2796	3.09489	41.7214	3.29727	3.24668	4
2023	36	FISIOTERAPIA	Bacharelado	3393	FACULDADE DE ENSINO SUPERIOR DOM BOSCO	FACDOMBOSCO	Faculdade	Privada com fins lucrativos	1259755	Educação Presencial	4106407	Cornélio Procópio	PR	10	10	34.61	0.630798	52.41	2.05975	1.70251	2
2023	19	FARMÁCIA	Bacharelado	3393	FACULDADE DE ENSINO SUPERIOR DOM BOSCO	FACDOMBOSCO	Faculdade	Privada com fins lucrativos	105870	Educação Presencial	4106407	Cornélio Procópio	PR	16	14	42.2214	1.69807	38.5786	1.50978	1.55686	2
2023	6411	ENGENHARIA DE COMPUTAÇÃO I	Bacharelado	588	UNIVERSIDADE TECNOLÓGICA FEDERAL DO PARANÁ	UTFPR	Universidade	Pública Federal	1102764	Educação Presencial	4106407	Cornélio Procópio	PR	98	85	53.7329	2.65759	40.7835	2.75934	2.7339	3
2023	5814	ENGENHARIA DE CONTROLE E AUTOMAÇÃO	Bacharelado	588	UNIVERSIDADE TECNOLÓGICA FEDERAL DO PARANÁ	UTFPR	Universidade	Pública Federal	1164653	Educação Presencial	4106407	Cornélio Procópio	PR	112	102	53.8549	2.99162	39.3353	2.62717	2.71829	3
2023	5902	ENGENHARIA MECÂNICA	Bacharelado	588	UNIVERSIDADE TECNOLÓGICA FEDERAL DO PARANÁ	UTFPR	Universidade	Pública Federal	101947	Educação Presencial	4106407	Cornélio Procópio	PR	157	145	52.9076	2.95357	43.7669	3.28466	3.20189	4
2023	6307	ENGENHARIA AMBIENTAL	Bacharelado	10	PONTIFÍCIA UNIVERSIDADE CATÓLICA DO PARANÁ	PUCPR	Universidade	Comunitária/Confessional	50022	Educação Presencial	4106902	Curitiba	PR	2	1						SC
2023	95	TECNOLOGIA EM ESTÉTICA E COSMÉTICA	Tecnológico	19404	FACULDADE INTEGRADA CESUMAR DE CURITIBA	CESUMAR	Faculdade	Privada com fins lucrativos	1264012	Educação Presencial	4106902	Curitiba	PR	1	0						SC
2023	55	BIOMEDICINA	Bacharelado	19404	FACULDADE INTEGRADA CESUMAR DE CURITIBA	CESUMAR	Faculdade	Privada com fins lucrativos	1264020	Educação Presencial	4106902	Curitiba	PR	40	37	51.5595	2.70277	43.8216	2.46397	2.52367	3
2023	5710	ENGENHARIA CIVIL	Bacharelado	14403	CENTRO UNIVERSITÁRIO DO PARANÁ	UNIPA	Centro Universitário	Privada com fins lucrativos	1204001	Educação Presencial	4106902	Curitiba	PR	4	2	45.8	2.04261	39.15	2.42317	2.32803	3
2023	21	ARQUITETURA E URBANISMO	Bacharelado	14403	CENTRO UNIVERSITÁRIO DO PARANÁ	UNIPA	Centro Universitário	Privada com fins lucrativos	1204002	Educação Presencial	4106902	Curitiba	PR	30	26	52.05	2.28853	54.9115	2.40648	2.37699	3
2023	6208	ENGENHARIA DE PRODUÇÃO	Bacharelado	14403	CENTRO UNIVERSITÁRIO DO PARANÁ	UNIPA	Centro Universitário	Privada com fins lucrativos	1204008	Educação Presencial	4106902	Curitiba	PR	10	10	45.51	1.78348	42.65	3.49496	3.06709	4
2023	5806	ENGENHARIA ELÉTRICA	Bacharelado	14403	CENTRO UNIVERSITÁRIO DO PARANÁ	UNIPA	Centro Universitário	Privada com fins lucrativos	1305045	Educação Presencial	4106902	Curitiba	PR	1	0						SC
2023	5902	ENGENHARIA MECÂNICA	Bacharelado	14403	CENTRO UNIVERSITÁRIO DO PARANÁ	UNIPA	Centro Universitário	Privada com fins lucrativos	1305046	Educação Presencial	4106902	Curitiba	PR	10	9	51.9778	2.83805	30.4333	1.47242	1.81383	2
2023	36	FISIOTERAPIA	Bacharelado	14403	CENTRO UNIVERSITÁRIO DO PARANÁ	UNIPA	Centro Universitário	Privada com fins lucrativos	1305047	Educação Presencial	4106902	Curitiba	PR	20	18	49.5278	2.64294	59.5222	2.87541	2.81729	3
2023	6	ODONTOLOGIA	Bacharelado	14403	CENTRO UNIVERSITÁRIO DO PARANÁ	UNIPA	Centro Universitário	Privada com fins lucrativos	1305049	Educação Presencial	4106902	Curitiba	PR	79	77	45.6831	2.16482	48.3792	2.11783	2.12958	3
2023	23	ENFERMAGEM	Bacharelado	14403	CENTRO UNIVERSITÁRIO DO PARANÁ	UNIPA	Centro Universitário	Privada com fins lucrativos	1322318	Educação Presencial	4106902	Curitiba	PR	50	44	46.5159	2.35034	55.2205	2.71907	2.62688	3
2023	19	FARMÁCIA	Bacharelado	14403	CENTRO UNIVERSITÁRIO DO PARANÁ	UNIPA	Centro Universitário	Privada com fins lucrativos	1322320	Educação Presencial	4106902	Curitiba	PR	21	18	55.1056	3.45831	52.5389	3.17857	3.2485	4
2023	28	NUTRIÇÃO	Bacharelado	14403	CENTRO UNIVERSITÁRIO DO PARANÁ	UNIPA	Centro Universitário	Privada com fins lucrativos	1322328	Educação Presencial	4106902	Curitiba	PR	22	20	47.9	2.57876	53.325	3.15734	3.0127	4
2023	5	MEDICINA VETERINÁRIA	Bacharelado	14403	CENTRO UNIVERSITÁRIO DO PARANÁ	UNIPA	Centro Universitário	Privada com fins lucrativos	1332626	Educação Presencial	4106902	Curitiba	PR	36	35	60.4629	4.0377	51.5743	2.91588	3.19633	4
2023	6307	ENGENHARIA AMBIENTAL	Bacharelado	13749	FACULDADE EDUCACIONAL ARAUCÁRIA	Facear	Faculdade	Privada com fins lucrativos	1103338	Educação Presencial	4106902	Curitiba	PR	3	2	56.4	2.60515	48.1	2.02213	2.16789	3
2023	6208	ENGENHARIA DE PRODUÇÃO	Bacharelado	13749	FACULDADE EDUCACIONAL ARAUCÁRIA	Facear	Faculdade	Privada com fins lucrativos	1103340	Educação Presencial	4106902	Curitiba	PR	13	10	38.53	0.874153	30.77	2.05911	1.76287	2
2023	5710	ENGENHARIA CIVIL	Bacharelado	13749	FACULDADE EDUCACIONAL ARAUCÁRIA	Facear	Faculdade	Privada com fins lucrativos	1120089	Educação Presencial	4106902	Curitiba	PR	15	11	41.7	1.52882	25.1	0.971337	1.11071	2
2023	5710	ENGENHARIA CIVIL	Bacharelado	13749	FACULDADE EDUCACIONAL ARAUCÁRIA	Facear	Faculdade	Privada com fins lucrativos	1284096	Educação a Distância	4106902	Curitiba	PR	25	18	49.6889	2.52994	32.9333	1.78078	1.96807	3
2023	6208	ENGENHARIA DE PRODUÇÃO	Bacharelado	13749	FACULDADE EDUCACIONAL ARAUCÁRIA	Facear	Faculdade	Privada com fins lucrativos	1284098	Educação a Distância	4106902	Curitiba	PR	17	8	41.225	1.22525	31.4125	2.13676	1.90888	2
2023	5806	ENGENHARIA ELÉTRICA	Bacharelado	13749	FACULDADE EDUCACIONAL ARAUCÁRIA	Facear	Faculdade	Privada com fins lucrativos	1284099	Educação a Distância	4106902	Curitiba	PR	15	10	42.66	1.52997	28.03	1.28382	1.34536	2
2023	6307	ENGENHARIA AMBIENTAL	Bacharelado	13749	FACULDADE EDUCACIONAL ARAUCÁRIA	Facear	Faculdade	Privada com fins lucrativos	1284101	Educação a Distância	4106902	Curitiba	PR	16	12	54.075	2.34922	46.55	1.85271	1.97684	3
2023	91	TECNOLOGIA EM GESTÃO HOSPITALAR	Tecnológico	10349	FACULDADE DE TECNOLOGIA IPPEO	IPPEO	Faculdade	Privada com fins lucrativos	1003009	Educação Presencial	4106902	Curitiba	PR	4	3	53.7667	3.60546	52.5333	3.62923	3.62329	4
2023	69	TECNOLOGIA EM RADIOLOGIA	Tecnológico	5591	FACULDADES INTEGRADAS CAMÕES	FICA	Faculdade	Privada com fins lucrativos	82678	Educação Presencial	4106902	Curitiba	PR	22	17	36.4765	0.954748	41.2235	1.70846	1.52003	2
2023	95	TECNOLOGIA EM ESTÉTICA E COSMÉTICA	Tecnológico	5403	CENTRO UNIVERSITÁRIO OPET	Uniopet	Centro Universitário	Privada com fins lucrativos	1468233	Educação a Distância	4106902	Curitiba	PR	24	22	42.1455	2.46823	43.9136	2.48967	2.48431	3
2023	55	BIOMEDICINA	Bacharelado	5403	CENTRO UNIVERSITÁRIO OPET	Uniopet	Centro Universitário	Privada com fins lucrativos	1505922	Educação Presencial	4106902	Curitiba	PR	35	31	43.6774	1.65124	26.871	0.681443	0.923893	1
2023	28	NUTRIÇÃO	Bacharelado	5403	CENTRO UNIVERSITÁRIO OPET	Uniopet	Centro Universitário	Privada com fins lucrativos	1505934	Educação Presencial	4106902	Curitiba	PR	48	46	47.6087	2.5381	48.3587	2.47435	2.49029	3
2023	21	ARQUITETURA E URBANISMO	Bacharelado	5403	CENTRO UNIVERSITÁRIO OPET	Uniopet	Centro Universitário	Privada com fins lucrativos	1505947	Educação Presencial	4106902	Curitiba	PR	15	12	55.2333	2.69896	54.8417	2.39775	2.47305	3
2023	6208	ENGENHARIA DE PRODUÇÃO	Bacharelado	5403	CENTRO UNIVERSITÁRIO OPET	Uniopet	Centro Universitário	Privada com fins lucrativos	1166247	Educação Presencial	4106902	Curitiba	PR	21	15	47.18	2.00104	37.48	2.8701	2.65284	3
2023	5710	ENGENHARIA CIVIL	Bacharelado	5403	CENTRO UNIVERSITÁRIO OPET	Uniopet	Centro Universitário	Privada com fins lucrativos	1204255	Educação Presencial	4106902	Curitiba	PR	16	16	49.925	2.55952	39.4188	2.45095	2.47809	3
2023	5902	ENGENHARIA MECÂNICA	Bacharelado	5403	CENTRO UNIVERSITÁRIO OPET	Uniopet	Centro Universitário	Privada com fins lucrativos	1204257	Educação Presencial	4106902	Curitiba	PR	20	15	44.28	1.88173	31.9733	1.68173	1.73173	2
2023	95	TECNOLOGIA EM ESTÉTICA E COSMÉTICA	Tecnológico	5403	CENTRO UNIVERSITÁRIO OPET	Uniopet	Centro Universitário	Privada com fins lucrativos	108312	Educação Presencial	4106902	Curitiba	PR	39	25	38.444	1.97382	46.044	2.75954	2.56311	3
2023	6	ODONTOLOGIA	Bacharelado	4534	FACULDADE HERRERO	FATEC	Faculdade	Privada com fins lucrativos	5000759	Educação Presencial	4106902	Curitiba	PR	40	38	53.1737	3.07977	54.0684	2.89447	2.94079	3
2023	23	ENFERMAGEM	Bacharelado	4534	FACULDADE HERRERO	FATEC	Faculdade	Privada com fins lucrativos	120635	Educação Presencial	4106902	Curitiba	PR	25	22	47.2091	2.43616	54.7455	2.66852	2.61043	3
2023	23	ENFERMAGEM	Bacharelado	4093	Centro Universitário de Tecnologia de Curitiba	UNIFATEC	Centro Universitário	Privada com fins lucrativos	1405151	Educação Presencial	4106902	Curitiba	PR	8	5	49.02	2.66038	60.7	3.30212	3.14169	4
2023	6008	ENGENHARIA QUÍMICA	Bacharelado	4093	Centro Universitário de Tecnologia de Curitiba	UNIFATEC	Centro Universitário	Privada com fins lucrativos	1405152	Educação Presencial	4106902	Curitiba	PR	11	11	51.1727	2.35216	23.9455	1.17247	1.46739	2
2023	17	AGRONOMIA	Bacharelado	4093	Centro Universitário de Tecnologia de Curitiba	UNIFATEC	Centro Universitário	Privada com fins lucrativos	1441059	Educação Presencial	4106902	Curitiba	PR	1	0						SC
2023	5710	ENGENHARIA CIVIL	Bacharelado	4093	Centro Universitário de Tecnologia de Curitiba	UNIFATEC	Centro Universitário	Privada com fins lucrativos	1279790	Educação Presencial	4106902	Curitiba	PR	28	15	45.7	2.03008	30.5267	1.53209	1.65659	2
2023	6208	ENGENHARIA DE PRODUÇÃO	Bacharelado	4093	Centro Universitário de Tecnologia de Curitiba	UNIFATEC	Centro Universitário	Privada com fins lucrativos	1279791	Educação Presencial	4106902	Curitiba	PR	15	9	51.5111	2.56528	27.9111	1.71357	1.9265	2
2023	21	ARQUITETURA E URBANISMO	Bacharelado	4093	Centro Universitário de Tecnologia de Curitiba	UNIFATEC	Centro Universitário	Privada com fins lucrativos	1321846	Educação Presencial	4106902	Curitiba	PR	31	20	49.69	1.98425	57.605	2.74289	2.55323	3
2023	6411	ENGENHARIA DE COMPUTAÇÃO I	Bacharelado	4093	Centro Universitário de Tecnologia de Curitiba	UNIFATEC	Centro Universitário	Privada com fins lucrativos	1332757	Educação Presencial	4106902	Curitiba	PR	17	9	50.5444	2.23033	29.9	1.40862	1.61405	2
2023	5902	ENGENHARIA MECÂNICA	Bacharelado	4093	Centro Universitário de Tecnologia de Curitiba	UNIFATEC	Centro Universitário	Privada com fins lucrativos	1364725	Educação Presencial	4106902	Curitiba	PR	59	39	48.4667	2.40186	30.3897	1.4665	1.70034	2
2023	5806	ENGENHARIA ELÉTRICA	Bacharelado	4093	Centro Universitário de Tecnologia de Curitiba	UNIFATEC	Centro Universitário	Privada com fins lucrativos	1364726	Educação Presencial	4106902	Curitiba	PR	26	15	42.74	1.54074	25.1133	0.854902	1.02636	2
2023	5	MEDICINA VETERINÁRIA	Bacharelado	4045	Centro Universitário UniCuritiba	UniCuritiba	Centro Universitário	Privada com fins lucrativos	1443169	Educação Presencial	4106902	Curitiba	PR	36	36	48.5028	2.44786	47.5889	2.3634	2.38452	3
2023	21	ARQUITETURA E URBANISMO	Bacharelado	4045	Centro Universitário UniCuritiba	UniCuritiba	Centro Universitário	Privada com fins lucrativos	1443189	Educação Presencial	4106902	Curitiba	PR	21	14	52.4857	2.3447	58.3214	2.83238	2.71046	3
2023	55	BIOMEDICINA	Bacharelado	4045	Centro Universitário UniCuritiba	UniCuritiba	Centro Universitário	Privada com fins lucrativos	1443190	Educação Presencial	4106902	Curitiba	PR	13	9	52.0444	2.76747	27.6333	0.761613	1.26308	2
2023	36	FISIOTERAPIA	Bacharelado	4045	Centro Universitário UniCuritiba	UniCuritiba	Centro Universitário	Privada com fins lucrativos	1443193	Educação Presencial	4106902	Curitiba	PR	4	4	48	2.43687	55.75	2.44279	2.44131	3
2023	6208	ENGENHARIA DE PRODUÇÃO	Bacharelado	4045	Centro Universitário UniCuritiba	UniCuritiba	Centro Universitário	Privada com fins lucrativos	1443209	Educação Presencial	4106902	Curitiba	PR	7	5	42.38	1.37572	41.28	3.32938	2.84097	3
2023	6008	ENGENHARIA QUÍMICA	Bacharelado	4045	Centro Universitário UniCuritiba	UniCuritiba	Centro Universitário	Privada com fins lucrativos	1443210	Educação Presencial	4106902	Curitiba	PR	12	11	47.7273	1.84583	26.2364	1.49626	1.58365	2
2023	5710	ENGENHARIA CIVIL	Bacharelado	4045	Centro Universitário UniCuritiba	UniCuritiba	Centro Universitário	Privada com fins lucrativos	1167275	Educação Presencial	4106902	Curitiba	PR	11	8	56.65	3.40226	32.05	1.68951	2.11769	3
2023	5814	ENGENHARIA DE CONTROLE E AUTOMAÇÃO	Bacharelado	4045	Centro Universitário UniCuritiba	UniCuritiba	Centro Universitário	Privada com fins lucrativos	1167276	Educação Presencial	4106902	Curitiba	PR	8	3	41.5667	1.38595	30.5	1.37487	1.37764	2
2023	5902	ENGENHARIA MECÂNICA	Bacharelado	4045	Centro Universitário UniCuritiba	UniCuritiba	Centro Universitário	Privada com fins lucrativos	1167277	Educação Presencial	4106902	Curitiba	PR	17	9	44.9556	1.96566	31.6	1.63099	1.71466	2
2023	5806	ENGENHARIA ELÉTRICA	Bacharelado	4045	Centro Universitário UniCuritiba	UniCuritiba	Centro Universitário	Privada com fins lucrativos	1174655	Educação Presencial	4106902	Curitiba	PR	4	3	51.3	2.6936	26.0333	0.990196	1.41605	2
2023	28	NUTRIÇÃO	Bacharelado	4045	Centro Universitário UniCuritiba	UniCuritiba	Centro Universitário	Privada com fins lucrativos	1443194	Educação Presencial	4106902	Curitiba	PR	6	5	48.26	2.62901	48.12	2.44152	2.4884	3
2023	6	ODONTOLOGIA	Bacharelado	4045	Centro Universitário UniCuritiba	UniCuritiba	Centro Universitário	Privada com fins lucrativos	1365536	Educação Presencial	4106902	Curitiba	PR	18	16	39.5063	1.41034	44.3375	1.56609	1.52715	2
2023	5	MEDICINA VETERINÁRIA	Bacharelado	3602	CENTRO UNIVERSITÁRIO AUTÔNOMO DO BRASIL	UNIBRASIL	Centro Universitário	Privada com fins lucrativos	1409835	Educação Presencial	4106902	Curitiba	PR	64	59	50.8203	2.75593	48.2169	2.45047	2.52683	3
2023	6	ODONTOLOGIA	Bacharelado	3602	CENTRO UNIVERSITÁRIO AUTÔNOMO DO BRASIL	UNIBRASIL	Centro Universitário	Privada com fins lucrativos	1441988	Educação Presencial	4106902	Curitiba	PR	32	32	49.8469	2.67341	51.0281	2.47944	2.52793	3
2023	55	BIOMEDICINA	Bacharelado	3602	CENTRO UNIVERSITÁRIO AUTÔNOMO DO BRASIL	UNIBRASIL	Centro Universitário	Privada com fins lucrativos	1505112	Educação a Distância	4106902	Curitiba	PR	22	19	49.5316	2.43223	27.5684	0.754787	1.17415	2
2023	27	FONOAUDIOLOGIA	Bacharelado	3602	CENTRO UNIVERSITÁRIO AUTÔNOMO DO BRASIL	UNIBRASIL	Centro Universitário	Privada com fins lucrativos	1505137	Educação a Distância	4106902	Curitiba	PR	25	22	47.2091	2.31944	36.4864	1.02485	1.34849	2
2023	6208	ENGENHARIA DE PRODUÇÃO	Bacharelado	3602	CENTRO UNIVERSITÁRIO AUTÔNOMO DO BRASIL	UNIBRASIL	Centro Universitário	Privada com fins lucrativos	1160214	Educação Presencial	4106902	Curitiba	PR	7	4	34.55	0.355654	30.95	2.08086	1.64956	2
2023	28	NUTRIÇÃO	Bacharelado	3602	CENTRO UNIVERSITÁRIO AUTÔNOMO DO BRASIL	UNIBRASIL	Centro Universitário	Privada com fins lucrativos	86900	Educação Presencial	4106902	Curitiba	PR	28	27	52.9185	3.27925	53.6852	3.20688	3.22497	4
2023	23	ENFERMAGEM	Bacharelado	3602	CENTRO UNIVERSITÁRIO AUTÔNOMO DO BRASIL	UNIBRASIL	Centro Universitário	Privada com fins lucrativos	86902	Educação Presencial	4106902	Curitiba	PR	84	81	48.8728	2.64216	56.2741	2.83118	2.78392	3
2023	36	FISIOTERAPIA	Bacharelado	3602	CENTRO UNIVERSITÁRIO AUTÔNOMO DO BRASIL	UNIBRASIL	Centro Universitário	Privada com fins lucrativos	89482	Educação Presencial	4106902	Curitiba	PR	27	27	49.8222	2.68265	61.2519	3.07377	2.97599	4
2023	19	FARMÁCIA	Bacharelado	3602	CENTRO UNIVERSITÁRIO AUTÔNOMO DO BRASIL	UNIBRASIL	Centro Universitário	Privada com fins lucrativos	89484	Educação Presencial	4106902	Curitiba	PR	23	23	58.4391	3.91375	54.7696	3.44522	3.56235	4
2023	28	NUTRIÇÃO	Bacharelado	3602	CENTRO UNIVERSITÁRIO AUTÔNOMO DO BRASIL	UNIBRASIL	Centro Universitário	Privada com fins lucrativos	1505150	Educação a Distância	4106902	Curitiba	PR	19	16	46.9688	2.44878	52.1688	2.99833	2.86094	3
2023	5710	ENGENHARIA CIVIL	Bacharelado	3602	CENTRO UNIVERSITÁRIO AUTÔNOMO DO BRASIL	UNIBRASIL	Centro Universitário	Privada com fins lucrativos	1186553	Educação Presencial	4106902	Curitiba	PR	27	24	48.0375	2.32299	33.1083	1.79887	1.9299	2
2023	5902	ENGENHARIA MECÂNICA	Bacharelado	3602	CENTRO UNIVERSITÁRIO AUTÔNOMO DO BRASIL	UNIBRASIL	Centro Universitário	Privada com fins lucrativos	1186575	Educação Presencial	4106902	Curitiba	PR	24	23	41.2261	1.50233	30.1739	1.43716	1.45345	2
2023	55	BIOMEDICINA	Bacharelado	3602	CENTRO UNIVERSITÁRIO AUTÔNOMO DO BRASIL	UNIBRASIL	Centro Universitário	Privada com fins lucrativos	94925	Educação Presencial	4106902	Curitiba	PR	32	27	46.2296	1.99173	42.8778	2.36472	2.27147	3
2023	95	TECNOLOGIA EM ESTÉTICA E COSMÉTICA	Tecnológico	3602	CENTRO UNIVERSITÁRIO AUTÔNOMO DO BRASIL	UNIBRASIL	Centro Universitário	Privada com fins lucrativos	1505131	Educação a Distância	4106902	Curitiba	PR	7	4	38.975	2.04475	42.6	2.32327	2.25364	3
2023	5806	ENGENHARIA ELÉTRICA	Bacharelado	3602	CENTRO UNIVERSITÁRIO AUTÔNOMO DO BRASIL	UNIBRASIL	Centro Universitário	Privada com fins lucrativos	1322245	Educação Presencial	4106902	Curitiba	PR	5	4	39.75	1.13805	32.125	1.88603	1.69903	2
2023	21	ARQUITETURA E URBANISMO	Bacharelado	3602	CENTRO UNIVERSITÁRIO AUTÔNOMO DO BRASIL	UNIBRASIL	Centro Universitário	Privada com fins lucrativos	1330006	Educação Presencial	4106902	Curitiba	PR	50	41	50.3854	2.0739	55.8317	2.52141	2.40953	3
2023	23	ENFERMAGEM	Bacharelado	2787	FACULDADES PEQUENO PRÍNCIPE	FPP	Faculdade	Privada sem fins lucrativos	67989	Educação Presencial	4106902	Curitiba	PR	11	11	55.3818	3.44807	61.7909	3.4182	3.42567	4
2023	55	BIOMEDICINA	Bacharelado	2787	FACULDADES PEQUENO PRÍNCIPE	FPP	Faculdade	Privada sem fins lucrativos	91175	Educação Presencial	4106902	Curitiba	PR	18	17	56.3412	3.34069	52.6647	3.39391	3.38061	4
2023	12	MEDICINA	Bacharelado	2787	FACULDADES PEQUENO PRÍNCIPE	FPP	Faculdade	Privada sem fins lucrativos	1192237	Educação Presencial	4106902	Curitiba	PR	102	100	70.564	3.56801	69.544	3.54339	3.54955	4
2023	19	FARMÁCIA	Bacharelado	2787	FACULDADES PEQUENO PRÍNCIPE	FPP	Faculdade	Privada sem fins lucrativos	99767	Educação Presencial	4106902	Curitiba	PR	28	28	55.8393	3.55855	52.4714	3.1705	3.26752	4
2023	23	ENFERMAGEM	Bacharelado	2420	FACULDADE PARANAENSE	FAPAR	Faculdade	Privada com fins lucrativos	1069967	Educação Presencial	4106902	Curitiba	PR	66	57	38.3754	1.34242	49.2596	2.0848	1.89921	2
2023	55	BIOMEDICINA	Bacharelado	2420	FACULDADE PARANAENSE	FAPAR	Faculdade	Privada com fins lucrativos	1441088	Educação Presencial	4106902	Curitiba	PR	3	2	33.6	0.306838	27.1	0.705528	0.605856	1
2023	36	FISIOTERAPIA	Bacharelado	2420	FACULDADE PARANAENSE	FAPAR	Faculdade	Privada com fins lucrativos	5000215	Educação Presencial	4106902	Curitiba	PR	4	4	37.8	1.06107	48.1	1.56545	1.43936	2
2023	5710	ENGENHARIA CIVIL	Bacharelado	2420	FACULDADE PARANAENSE	FAPAR	Faculdade	Privada com fins lucrativos	1161409	Educação Presencial	4106902	Curitiba	PR	2	0						SC
2023	28	NUTRIÇÃO	Bacharelado	2420	FACULDADE PARANAENSE	FAPAR	Faculdade	Privada com fins lucrativos	1190541	Educação Presencial	4106902	Curitiba	PR	8	5	36.64	1.00708	50.74	2.80184	2.35315	3
2023	95	TECNOLOGIA EM ESTÉTICA E COSMÉTICA	Tecnológico	2420	FACULDADE PARANAENSE	FAPAR	Faculdade	Privada com fins lucrativos	1202785	Educação Presencial	4106902	Curitiba	PR	8	5	35.08	1.52449	36.78	1.586	1.57062	2
2023	19	FARMÁCIA	Bacharelado	2420	FACULDADE PARANAENSE	FAPAR	Faculdade	Privada com fins lucrativos	1280820	Educação Presencial	4106902	Curitiba	PR	152	125	45.4192	2.13496	41.6536	1.87737	1.94176	2
2023	95	TECNOLOGIA EM ESTÉTICA E COSMÉTICA	Tecnológico	1900	Centro Universitário de Ensino, Ciência e Tecnologia do Paraná	UniEnsino	Centro Universitário	Privada sem fins lucrativos	1395544	Educação Presencial	4106902	Curitiba	PR	6	4	35.75	1.61398	44.075	2.51012	2.28608	3
2023	55	BIOMEDICINA	Bacharelado	1900	Centro Universitário de Ensino, Ciência e Tecnologia do Paraná	UniEnsino	Centro Universitário	Privada sem fins lucrativos	1481799	Educação a Distância	4106902	Curitiba	PR	1	1						SC
2023	55	BIOMEDICINA	Bacharelado	1900	Centro Universitário de Ensino, Ciência e Tecnologia do Paraná	UniEnsino	Centro Universitário	Privada sem fins lucrativos	1481800	Educação Presencial	4106902	Curitiba	PR	12	8	47.5875	2.17288	33.425	1.37067	1.57122	2
2023	36	FISIOTERAPIA	Bacharelado	1900	Centro Universitário de Ensino, Ciência e Tecnologia do Paraná	UniEnsino	Centro Universitário	Privada sem fins lucrativos	1481801	Educação Presencial	4106902	Curitiba	PR	4	3	44.0333	1.90184	54.2	2.26503	2.17423	3
2023	36	FISIOTERAPIA	Bacharelado	1900	Centro Universitário de Ensino, Ciência e Tecnologia do Paraná	UniEnsino	Centro Universitário	Privada sem fins lucrativos	1481802	Educação a Distância	4106902	Curitiba	PR	3	2	37.95	1.0813	55.4	2.40265	2.07232	3
2023	5710	ENGENHARIA CIVIL	Bacharelado	1900	Centro Universitário de Ensino, Ciência e Tecnologia do Paraná	UniEnsino	Centro Universitário	Privada sem fins lucrativos	1481806	Educação a Distância	4106902	Curitiba	PR	3	3	54.3667	3.11612	16.9667	0.130889	0.877198	1
2023	6307	ENGENHARIA AMBIENTAL	Bacharelado	1900	Centro Universitário de Ensino, Ciência e Tecnologia do Paraná	UniEnsino	Centro Universitário	Privada sem fins lucrativos	81082	Educação Presencial	4106902	Curitiba	PR	14	12	41.6333	0.979682	42.425	1.40183	1.29629	2
2023	19	FARMÁCIA	Bacharelado	1900	Centro Universitário de Ensino, Ciência e Tecnologia do Paraná	UniEnsino	Centro Universitário	Privada sem fins lucrativos	1481804	Educação a Distância	4106902	Curitiba	PR	13	11	30.5364	0.101653	27.3182	0.163742	0.14822	1
2023	6208	ENGENHARIA DE PRODUÇÃO	Bacharelado	1900	Centro Universitário de Ensino, Ciência e Tecnologia do Paraná	UniEnsino	Centro Universitário	Privada sem fins lucrativos	1259030	Educação Presencial	4106902	Curitiba	PR	11	0						SC
2023	5710	ENGENHARIA CIVIL	Bacharelado	1900	Centro Universitário de Ensino, Ciência e Tecnologia do Paraná	UniEnsino	Centro Universitário	Privada sem fins lucrativos	1300362	Educação Presencial	4106902	Curitiba	PR	6	1						SC
2023	21	ARQUITETURA E URBANISMO	Bacharelado	1900	Centro Universitário de Ensino, Ciência e Tecnologia do Paraná	UniEnsino	Centro Universitário	Privada sem fins lucrativos	1364155	Educação Presencial	4106902	Curitiba	PR	15	10	49.26	1.92881	40.5	0.606463	0.937049	1
2023	19	FARMÁCIA	Bacharelado	1872	CENTRO UNIVERSITÁRIO SANTA CRUZ DE CURITIBA	UNI SANTA CRUZ	Centro Universitário	Privada sem fins lucrativos	1439396	Educação Presencial	4106902	Curitiba	PR	51	51	45.5843	2.15751	40.4098	1.72868	1.83589	2
2023	92	TECNOLOGIA EM GESTÃO AMBIENTAL	Tecnológico	1872	CENTRO UNIVERSITÁRIO SANTA CRUZ DE CURITIBA	UNI SANTA CRUZ	Centro Universitário	Privada sem fins lucrativos	1575836	Educação a Distância	4106902	Curitiba	PR	1	1						SC
[truncated: 8,019 more rows]
